# Supplementary material for: Synthesis and crystal structure of catena-poly[[di­bromido­zinc(II)]-μ-2,3-di­methyl­pyrazine-κ2N1:N4]
Source: Acta Crystallogr E Crystallogr Commun. 2025 Sep 5;81(Pt 10):928–31. doi: 10.1107/S2056989025007613 (PMC12498051; doi:10.1107/S2056989025007613)
Supplement: Supplementary file 1 [file e-81-00928-sup1.cif]

##############################################################################
#                                                                            #
# This CIF contains the data in a paper accepted for publication in          #
# Acta Crystallographica Section E. It conforms to the requirements of       #
# Notes for Authors for Acta Crystallographica Section E, and has been       #
# peer reviewed under the auspices of the IUCr Commission on Journals.       #
#                                                                            #
# Full details of the Crystallographic Information File format               #
# are given in the paper "The Crystallographic Information File (CIF):       #
# a New Standard Archive File for Crystallography" by S. R. Hall, F. H.      #
# Allen and I. D. Brown [Acta Cryst. (1991), A47, 655-685].                  #
#                                                                            #
# The current version of the core CIF dictionary is obtainable from          #
# ftp://ftp.iucr.org/pub/cif_core.dic.                                       #
#                                                                            #
# Software is freely available for graphical display of the structure(s)     #
# in this CIF. For information consult the CIF software page                 #
# http://www.iucr.org/resources/cif/software.                                #
#                                                                            #
# This file may be used for bona fide research purposes within the           #
# scientific community so long as proper attribution is given to the journal # 
# article from which it was obtained.                                        #
#                                                                            #
##############################################################################
data_I
_audit_creation_method     'SHELXL-2016/6'
_chemical_name_systematic
;\
<i>catena</i>-Poly[[dibromidozinc(II)]-\m-2,3-dimethylpyrazine-\
\k^2^<i>N</i>^1^:<i>N</i>^4^]
;
_chemical_name_common     ?
_chemical_formula_moiety     'C6 H8 Br2 N2 Zn'
_chemical_formula_sum     'C6 H8 Br2 N2 Zn'
_chemical_formula_iupac     '[Zn Br2 (C6 H8 N2)2]'
_chemical_formula_weight     333.33
_chemical_melting_point     ?
_chemical_absolute_configuration     ?
_space_group_crystal_system     trigonal
_space_group_name_H-M_alt     'P 31'
_space_group_name_Hall     'P 31'
loop_
    _space_group_symop_operation_xyz
    'x, y, z'
    '-y, x-y, z+1/3'
    '-x+y, -x, z+2/3'
_cell_length_a     7.3972(3)
_cell_length_b     7.3972(3)
_cell_length_c     15.3874(8)
_cell_angle_alpha     90
_cell_angle_beta     90
_cell_angle_gamma     120
_cell_volume     729.17(7)
_cell_formula_units_Z     3
_cell_measurement_reflns_used     7962
_cell_measurement_theta_min     10.4
_cell_measurement_theta_max     27.1
_cell_measurement_temperature     220(2)
_exptl_crystal_description     block
_exptl_crystal_colour     'light yellow'
_exptl_crystal_size_max     0.11
_exptl_crystal_size_mid     0.07
_exptl_crystal_size_min     0.06
_exptl_crystal_density_diffrn     2.277
_exptl_crystal_density_meas     ?
_exptl_crystal_density_method     ?
_exptl_crystal_F_000     474
_exptl_absorpt_coefficient_mu     10.686
_exptl_absorpt_correction_type     numerical
_exptl_absorpt_process_details
;
(X-Red and X-Shape; Stoe, 2008)
;
_exptl_absorpt_correction_T_min     0.0669
_exptl_absorpt_correction_T_max     0.1562
_diffrn_ambient_temperature     220(2)
_diffrn_source     ?
_diffrn_radiation_type     MoK\a
_diffrn_radiation_wavelength     0.71073
_diffrn_measurement_device_type     'Stoe IPDS-1'
_diffrn_measurement_method     'Phi scans'
_diffrn_detector_area_resol_mean     ?
_diffrn_reflns_number     7080
_diffrn_reflns_av_R_equivalents     0.0764
_diffrn_reflns_av_unetI/netI     0.0521
_diffrn_reflns_theta_min     3.180
_diffrn_reflns_theta_max     27.988
_diffrn_reflns_theta_full     25.242
_diffrn_measured_fraction_theta_max     0.998
_diffrn_measured_fraction_theta_full     0.999
_diffrn_reflns_limit_h_min     -9
_diffrn_reflns_limit_h_max     9
_diffrn_reflns_limit_k_min     -9
_diffrn_reflns_limit_k_max     9
_diffrn_reflns_limit_l_min     -20
_diffrn_reflns_limit_l_max     20
_refine_special_details     ?
_reflns_number_total     2343
_reflns_number_gt     2231
_reflns_threshold_expression     'I > 2\s(I)'
_refine_ls_structure_factor_coef     Fsqd
_refine_ls_matrix_type     full
_refine_ls_R_factor_all     0.0418
_refine_ls_R_factor_gt     0.0395
_refine_ls_wR_factor_gt     0.1005
_refine_ls_wR_factor_ref     0.1022
_refine_ls_goodness_of_fit_ref     1.056
_refine_ls_restrained_S_all     1.056
_refine_ls_number_reflns     2343
_refine_ls_number_parameters     103
_refine_ls_number_restraints     1
_refine_ls_hydrogen_treatment     constr
_refine_ls_weighting_scheme     calc
_refine_ls_weighting_details
              'w=1/[\s^2^(Fo^2^)+(0.0647P)^2^+0.5878P] where P=(Fo^2^+2Fc^2^)/3'
_atom_sites_solution_hydrogens     geom
_atom_sites_solution_primary     ?
_atom_sites_solution_secondary     ?
_refine_ls_shift/su_max     0.000
_refine_ls_shift/su_mean     0.000
_refine_diff_density_max     0.710
_refine_diff_density_min     -0.732
_refine_ls_extinction_method
;
SHELXL-2016/6 (Sheldrick 2015b)
;
_refine_ls_extinction_coef     0.043(4)
_refine_ls_extinction_expression
                                  'Fc^*^=kFc[1+0.001xFc^2^\l^3^/sin(2\q)]^-1/4^'
_refine_ls_abs_structure_details
;
Flack <i>x</i> determined using 1049 quotients
[(<i>I</i>^+^)-(<i>I</i>^-^)]/[(<i>I</i>^+^)+(<i>I</i>^-^)]
(Parsons <i>et al.</i>,  2013)
;
_refine_ls_abs_structure_Flack     0.01(2)
loop_
    _atom_type_symbol
    _atom_type_description
    _atom_type_scat_dispersion_real
    _atom_type_scat_dispersion_imag
    _atom_type_scat_source
    'C' 'C' 0.0033 0.0016
                         'International Tables Vol C Tables 4.2.6.8 and 6.1.1.4'
    'H' 'H' 0.0000 0.0000
                         'International Tables Vol C Tables 4.2.6.8 and 6.1.1.4'
    'N' 'N' 0.0061 0.0033
                         'International Tables Vol C Tables 4.2.6.8 and 6.1.1.4'
    'Zn' 'Zn' 0.2839 1.4301
                         'International Tables Vol C Tables 4.2.6.8 and 6.1.1.4'
    'Br' 'Br' -0.2901 2.4595
                         'International Tables Vol C Tables 4.2.6.8 and 6.1.1.4'
_computing_data_collection
;
X-AREA (Stoe, 2008)
;
_computing_cell_refinement
;
X-AREA (Stoe, 2008)
;
_computing_data_reduction
;
X-AREA (Stoe, 2008)
;
_computing_structure_solution
;
<i>SHELXT</i> (Sheldrick, 2015a)
;
_computing_structure_refinement
;
SHELXL (Sheldrick, 2015b)
;
_computing_molecular_graphics
;
DIAMOND (Brandenburg, 1999) and XP in SHELXTL-PC (Sheldrick,
2008)
;
_computing_publication_material
;
Publcif (Westrip, 2010)
;
loop_
    _atom_site_type_symbol
    _atom_site_label
    _atom_site_fract_x
    _atom_site_fract_y
    _atom_site_fract_z
    _atom_site_U_iso_or_equiv
    _atom_site_adp_type
    _atom_site_calc_flag
    _atom_site_occupancy
    _atom_site_disorder_assembly
    _atom_site_disorder_group
    Zn Zn1 1.06358(14) 0.65633(14) 0.01689(5) 0.0206(3) Uani d 1 . .
    Br Br1 1.31606(14) 0.58557(16) 0.07229(6) 0.0339(3) Uani d 1 . .
    Br Br2 1.18263(16) 1.01071(14) -0.01098(6) 0.0364(3) Uani d 1 . .
    N N1 0.8300(11) 0.5540(10) 0.1140(4) 0.0214(13) Uani d 1 . .
    C C1 0.7097(13) 0.3550(13) 0.1380(5) 0.0218(14) Uani d 1 . .
    C C2 0.5591(13) 0.3036(12) 0.2051(5) 0.0209(14) Uani d 1 . .
    N N2 0.5454(10) 0.4553(11) 0.2470(4) 0.0203(12) Uani d 1 . .
    C C3 0.6710(12) 0.6539(12) 0.2219(5) 0.0217(14) Uani d 1 . .
    H H3 0.662006 0.761430 0.250495 0.026 Uiso calc 1 . .
    C C4 0.8122(13) 0.7038(12) 0.1554(5) 0.0222(15) Uani d 1 . .
    H H4 0.896891 0.844010 0.138842 0.027 Uiso calc 1 . .
    C C5 0.7352(15) 0.1869(14) 0.0961(6) 0.0286(17) Uani d 1 . .
    H H5A 0.644589 0.133729 0.045754 0.043 Uiso calc 1 . .
    H H5B 0.698387 0.074531 0.137308 0.043 Uiso calc 1 . .
    H H5C 0.879174 0.243448 0.078088 0.043 Uiso calc 1 . .
    C C6 0.4191(16) 0.0817(14) 0.2324(7) 0.0322(19) Uani d 1 . .
    H H6A 0.502059 0.028064 0.258741 0.048 Uiso calc 1 . .
    H H6B 0.346705 -0.002001 0.181996 0.048 Uiso calc 1 . .
    H H6C 0.317974 0.075293 0.274258 0.048 Uiso calc 1 . .
loop_
    _atom_site_aniso_label
    _atom_site_aniso_U_11
    _atom_site_aniso_U_22
    _atom_site_aniso_U_33
    _atom_site_aniso_U_12
    _atom_site_aniso_U_13
    _atom_site_aniso_U_23
    Zn1 0.0210(4) 0.0201(4) 0.0207(4) 0.0102(3) -0.0004(3) -0.0012(3)
    Br1 0.0299(4) 0.0399(5) 0.0389(5) 0.0228(4) -0.0114(4) -0.0094(4)
    Br2 0.0393(5) 0.0218(4) 0.0445(6) 0.0126(4) 0.0007(4) 0.0070(4)
    N1 0.022(3) 0.025(3) 0.020(3) 0.014(3) 0.001(2) -0.001(3)
    C1 0.023(4) 0.023(3) 0.020(3) 0.012(3) 0.002(3) 0.000(3)
    C2 0.023(3) 0.018(3) 0.022(3) 0.010(3) -0.002(3) 0.002(3)
    N2 0.020(3) 0.022(3) 0.017(3) 0.009(3) 0.003(2) 0.000(2)
    C3 0.022(3) 0.018(3) 0.025(3) 0.010(3) 0.003(3) 0.001(3)
    C4 0.024(3) 0.016(3) 0.025(4) 0.008(3) 0.003(3) 0.000(3)
    C5 0.037(4) 0.024(4) 0.028(4) 0.018(3) 0.008(4) 0.002(3)
    C6 0.037(5) 0.022(4) 0.033(4) 0.011(3) 0.011(4) 0.005(3)
_geom_special_details
;
 All esds (except the esd in the dihedral angle between two l.s. planes)
 are estimated using the full covariance matrix.  The cell esds are taken
 into account individually in the estimation of esds in distances, angles
 and torsion angles; correlations between esds in cell parameters are only
 used when they are defined by crystal symmetry.  An approximate (isotropic)
 treatment of cell esds is used for estimating esds involving l.s. planes.
;
loop_
    _geom_bond_atom_site_label_1
    _geom_bond_atom_site_label_2
    _geom_bond_site_symmetry_2
    _geom_bond_distance
    _geom_bond_publ_flag
    Zn1 N2 3_664 2.085(6) y
    Zn1 N1 . 2.118(7) y
    Zn1 Br1 . 2.3380(12) y
    Zn1 Br2 . 2.3501(12) y
    N1 C1 . 1.336(10) ?
    N1 C4 . 1.340(10) ?
    C1 C2 . 1.424(12) ?
    C1 C5 . 1.494(11) ?
    C2 N2 . 1.341(11) ?
    C2 C6 . 1.498(11) ?
    N2 C3 . 1.344(10) ?
    C3 C4 . 1.374(11) ?
    C3 H3 . 0.9400 ?
    C4 H4 . 0.9400 ?
    C5 H5A . 0.9700 ?
    C5 H5B . 0.9700 ?
    C5 H5C . 0.9700 ?
    C6 H6A . 0.9700 ?
    C6 H6B . 0.9700 ?
    C6 H6C . 0.9700 ?
loop_
    _geom_angle_atom_site_label_1
    _geom_angle_atom_site_label_2
    _geom_angle_atom_site_label_3
    _geom_angle_site_symmetry_1
    _geom_angle_site_symmetry_3
    _geom_angle
    _geom_angle_publ_flag
    N2 Zn1 N1 3_664 . 103.1(3) y
    N2 Zn1 Br1 3_664 . 109.2(2) y
    N1 Zn1 Br1 . . 105.25(19) y
    N2 Zn1 Br2 3_664 . 115.18(19) y
    N1 Zn1 Br2 . . 108.13(19) y
    Br1 Zn1 Br2 . . 114.87(5) y
    C1 N1 C4 . . 119.5(7) ?
    C1 N1 Zn1 . . 124.3(5) ?
    C4 N1 Zn1 . . 116.1(5) ?
    N1 C1 C2 . . 119.7(7) ?
    N1 C1 C5 . . 120.4(7) ?
    C2 C1 C5 . . 119.9(7) ?
    N2 C2 C1 . . 120.1(7) ?
    N2 C2 C6 . . 118.8(7) ?
    C1 C2 C6 . . 121.1(7) ?
    C2 N2 C3 . . 118.5(7) ?
    C2 N2 Zn1 . 2_655 124.8(5) ?
    C3 N2 Zn1 . 2_655 116.7(5) ?
    N2 C3 C4 . . 121.6(7) ?
    N2 C3 H3 . . 119.2 ?
    C4 C3 H3 . . 119.2 ?
    N1 C4 C3 . . 120.5(7) ?
    N1 C4 H4 . . 119.8 ?
    C3 C4 H4 . . 119.8 ?
    C1 C5 H5A . . 109.5 ?
    C1 C5 H5B . . 109.5 ?
    H5A C5 H5B . . 109.5 ?
    C1 C5 H5C . . 109.5 ?
    H5A C5 H5C . . 109.5 ?
    H5B C5 H5C . . 109.5 ?
    C2 C6 H6A . . 109.5 ?
    C2 C6 H6B . . 109.5 ?
    H6A C6 H6B . . 109.5 ?
    C2 C6 H6C . . 109.5 ?
    H6A C6 H6C . . 109.5 ?
    H6B C6 H6C . . 109.5 ?
loop_
    _geom_torsion_atom_site_label_1
    _geom_torsion_atom_site_label_2
    _geom_torsion_atom_site_label_3
    _geom_torsion_atom_site_label_4
    _geom_torsion_site_symmetry_1
    _geom_torsion_site_symmetry_2
    _geom_torsion_site_symmetry_3
    _geom_torsion_site_symmetry_4
    _geom_torsion
    _geom_torsion_publ_flag
    C4 N1 C1 C2 . . . . 2.2(11) ?
    Zn1 N1 C1 C2 . . . . 179.1(6) ?
    C4 N1 C1 C5 . . . . -176.6(8) ?
    Zn1 N1 C1 C5 . . . . 0.3(11) ?
    N1 C1 C2 N2 . . . . -3.3(12) ?
    C5 C1 C2 N2 . . . . 175.4(8) ?
    N1 C1 C2 C6 . . . . 178.9(8) ?
    C5 C1 C2 C6 . . . . -2.3(12) ?
    C1 C2 N2 C3 . . . . 2.4(12) ?
    C6 C2 N2 C3 . . . . -179.8(8) ?
    C1 C2 N2 Zn1 . . . 2_655 -177.0(6) ?
    C6 C2 N2 Zn1 . . . 2_655 0.8(11) ?
    C2 N2 C3 C4 . . . . -0.5(12) ?
    Zn1 N2 C3 C4 2_655 . . . 179.0(6) ?
    C1 N1 C4 C3 . . . . -0.2(12) ?
    Zn1 N1 C4 C3 . . . . -177.4(6) ?
    N2 C3 C4 N1 . . . . -0.7(13) ?
loop_
    _geom_hbond_atom_site_label_D
    _geom_hbond_atom_site_label_H
    _geom_hbond_atom_site_label_A
    _geom_hbond_site_symmetry_A
    _geom_hbond_distance_DH
    _geom_hbond_distance_HA
    _geom_hbond_distance_DA
    _geom_hbond_angle_DHA
    C3 H3 Br1 2_655 0.94 2.95 3.604(8) 128.2
    C3 H3 Br2 2_765 0.94 2.99 3.687(8) 131.9
    C4 H4 Br2 . 0.94 2.95 3.605(8) 128.1
    C5 H5C Br1 . 0.97 2.95 3.824(10) 151.1
    C6 H6A Br1 2_645 0.97 2.99 3.710(10) 131.9
    C6 H6C Br2 2_655 0.97 2.95 3.820(10) 149.7
_shelx_space_group_comment
;
The symmetry employed for this shelxl refinement is uniquely defined
by the following loop, which should always be used as a source of
symmetry information in preference to the above space-group names.
They are only intended as comments.
;
_shelx_estimated_absorpt_T_min     ?
_shelx_estimated_absorpt_T_max     ?
_shelx_hkl_file
;
   0  -1   0  776.62   19.36   0
   0   1   0  515.74   16.78   0
  -1   1   0  597.40   15.91   0
   1  -1   0  440.29   15.25   0
  -1   0   0  514.90   17.72   0
   1   0   0  741.45   18.96   0
   1  -2   0 1023.34   21.54   0
  -1  -1   0  857.47   14.63   0
  -1   2   0  978.00   20.67   0
  -2   1   0  860.19   15.06   0
   1   1   0  855.53   14.46   0
   2  -1   0  894.59   14.83   0
   2   0   0 1308.25   18.22   0
  -2   2   0 1070.50   15.37   0
   0  -2   0 1326.34   16.91   0
   0   2   0 1375.01   17.33   0
  -2   0   0 1333.10   19.36   0
   0  -2   0 1285.58   17.04   0
   2  -2   0 1141.36   15.55   0
  -1  -2   0 3509.25   21.93   0
  -3   1   0 3439.09   24.62   0
   2  -3   0 3584.23   27.48   0
   1   2   0 3113.42   21.24   0
  -2   3   0 3351.94   24.85   0
   3  -1   0 3863.58   25.86   0
  -2  -1   0 3205.22   21.46   0
   2   1   0 2989.83   20.25   0
   3  -2   0 3330.13   22.39   0
  -1   3   0 3659.60   27.76   0
   1  -3   0 3873.61   28.50   0
   1  -3   0 3794.35   26.59   0
  -3   2   0 3073.59   22.03   0
   3  -3   0 1037.59   12.85   0
   3   0   0 1154.58   14.52   0
  -3   3   0 1017.03   14.21   0
   0  -3   0 1284.16   15.58   0
   0   3   0 1221.90   15.60   0
  -3   0   0 1125.46   14.46   0
   0  -3   0 1210.90   15.73   0
  -1  -3   0 2701.59   17.97   0
  -4   1   0 2871.51   20.45   0
   1   3   0 2859.14   18.60   0
   3  -4   0 2993.44   22.06   0
  -3   4   0 2411.18   18.75   0
   4  -1   0 2721.08   19.70   0
  -4   2   0  817.61   12.83   0
  -2  -2   0  728.05   11.47   0
   2  -4   0  918.98   15.50   0
   2   2   0  793.13   11.49   0
   4  -2   0  792.59   10.89   0
   2  -4   0  916.86   13.52   0
  -2   4   0  708.94   11.62   0
   3   1   0  593.35   10.51   0
   4  -3   0  657.10   11.22   0
   1  -4   0  722.02   11.84   0
   1  -4   0  761.47   11.73   0
  -4   3   0  584.13   11.35   0
  -3  -1   0  651.27   10.02   0
   4  -4   0  775.81   12.06   0
   4   0   0  836.44   11.63   0
  -4   4   0  771.83   12.34   0
   0  -4   0  893.06   13.64   0
   0  -4   0  934.09   11.62   0
  -4   0   0  775.47   11.08   0
   0   4   0  833.86   13.01   0
  -1  -4   0   49.36    9.83   0
  -5   1   0   22.61    7.16   0
   1   4   0   24.35    9.98   0
  -4   5   0    7.42   11.75   0
  -1  -4   0   29.40   10.26   0
   4  -5   0   25.18    8.56   0
   5  -1   0   18.17    6.73   0
  -3   5   0  478.12   10.95   0
  -5   2   0  471.36    8.97   0
  -2  -3   0  516.10    8.46   0
   2   3   0  502.16    9.55   0
   3  -5   0  498.69   12.25   0
   3  -5   0  422.04   11.71   0
   5  -2   0  575.10    9.68   0
  -3  -2   0  173.68    8.22   0
  -2   5   0  153.41    9.66   0
   2  -5   0  259.26   10.75   0
   3   2   0  204.64    7.97   0
   5  -3   0  176.77    8.72   0
   2  -5   0  227.75    7.89   0
  -5   3   0  207.03    9.08   0
   4   1   0  946.57   12.73   0
   5  -4   0  872.73   10.94   0
  -5   4   0  902.24   13.87   0
   1  -5   0 1120.13   12.88   0
   1  -5   0 1114.43   15.62   0
  -4  -1   0  966.42   14.14   0
  -5   5   0  248.96    8.87   0
   5   0   0  250.30    9.91   0
   5  -5   0  279.47   11.57   0
   0  -5   0  297.72   11.79   0
  -5   0   0  232.71   11.06   0
   0   5   0  293.67   12.27   0
   0  -5   0  292.57   12.20   0
   5  -6   0  370.98   10.07   0
   6  -1   0  294.86    7.63   0
  -1  -5   0  348.09   10.78   0
  -6   1   0  315.70    8.39   0
  -5   6   0  297.81    9.28   0
   1   5   0  347.01    8.76   0
  -1  -5   0  319.97    8.87   0
  -4   6   0  136.64   10.52   0
  -6   2   0  164.68   10.77   0
  -2  -4   0  161.32    9.63   0
   2   4   0  172.16    9.89   0
   4  -6   0  160.69   11.65   0
   4  -6   0  203.08   12.60   0
   6  -2   0  164.01   10.17   0
  -6   3   0  157.44   10.45   0
  -3  -3   0  167.41    7.24   0
   3  -6   0  172.78    9.14   0
   3   3   0  151.35    9.40   0
   3  -6   0  166.34   11.34   0
   6  -3   0  173.56    8.04   0
  -3   6   0  131.12   10.49   0
   2  -6   0 1409.47   15.74   0
   4   2   0 1061.14   12.40   0
   6  -4   0 1164.79   13.81   0
   2  -6   0 1283.75   12.47   0
  -6   4   0 1146.15   13.96   0
  -4  -2   0 1151.75   13.64   0
   5   1   0 3567.18   18.51   0
   6  -5   0 3764.06   19.85   0
  -6   5   0 3449.87   19.98   0
   1  -6   0 4258.80   21.28   0
   1  -6   0 4188.88   21.77   0
  -5  -1   0 3910.99   21.77   0
   6   0   0  106.29    8.60   0
   0  -6   0  114.48    8.01   0
   6  -6   0  101.75    7.72   0
   0  -6   0  120.23   10.74   0
  -6   0   0  109.17    9.60   0
   0   6   0  100.52    7.92   0
  -6   6   0   84.22   11.26   0
   7  -1   0  354.20    9.36   0
   6  -7   0  485.80   12.32   0
  -1  -6   0  430.67   10.85   0
  -7   1   0  344.57   10.34   0
  -6   7   0  373.23   11.35   0
   1   6   0  397.35    9.06   0
  -1  -6   0  381.43    9.01   0
   7  -2   0  491.54   10.44   0
  -7   2   0  421.10    8.89   0
  -2  -5   0  554.70    9.06   0
  -2  -5   0  535.97   11.25   0
   2   5   0  509.01   10.85   0
   5  -7   0  407.90   11.97   0
   5  -7   0  511.87   10.32   0
  -5   7   0  404.51   11.17   0
  -7   3   0  883.70   13.09   0
  -4   7   0  822.15   12.08   0
  -3  -4   0 1027.56   10.69   0
   3   4   0 1041.81   12.38   0
   4  -7   0  954.60   13.12   0
   4  -7   0 1128.54   12.41   0
   7  -3   0 1156.75   13.74   0
  -4  -3   0   14.75    8.67   0
   3  -7   0   14.13    7.20   0
   4   3   0    5.31    8.29   0
   3  -7   0   12.99    6.70   0
   7  -4   0    6.36    9.61   0
  -7   4   0   16.76    6.58   0
   2  -7   0 1286.45   12.23   0
   5   2   0 1111.25   12.58   0
  -7   5   0 1162.13   13.56   0
   7  -5   0 1140.36   11.46   0
   2  -7   0 1219.28   11.60   0
  -5  -2   0 1130.94   11.98   0
  -7   6   0  334.52    8.84   0
   6   1   0  320.33    7.57   0
   7  -6   0  304.02    8.25   0
   1  -7   0  406.46   10.87   0
  -6  -1   0  331.77   10.44   0
   1  -7   0  395.10    9.00   0
   7   0   0  165.37   10.18   0
   7  -7   0  203.87   12.82   0
   0  -7   0  214.66    9.30   0
  -7   0   0  156.01    8.17   0
   0  -7   0  214.15   12.49   0
  -7   7   0  160.31   13.89   0
   8  -1   0  286.24    7.92   0
  -1  -7   0  295.11    9.64   0
   7  -8   0  319.48   14.02   0
  -1  -7   0  327.75   12.21   0
  -8   1   0  261.05   11.22   0
  -7   8   0  257.78    9.57   0
   1   7   0  270.07    9.78   0
   8  -2   0   90.68    9.99   0
   6  -8   0   78.89   13.33   0
  -8   2   0   77.42   10.79   0
  -2  -6   0   87.14   11.11   0
  -2  -6   0   95.26   11.58   0
   2   6   0   64.37   11.44   0
   6  -8   0   61.60    8.99   0
  -6   8   0   76.45    8.24   0
  -8   3   0   23.78   11.25   0
  -5   8   0   31.05   10.52   0
  -3  -5   0   38.58   10.50   0
   3   5   0   24.25   10.68   0
   5  -8   0   34.06   11.60   0
   5  -8   0   30.89    9.04   0
   8  -3   0   28.48    7.52   0
  -4  -4   0  663.17   10.33   0
  -4   8   0  537.93   12.28   0
   4   4   0  735.79   11.67   0
   4  -8   0  698.96   13.19   0
   4  -8   0  798.94   11.72   0
   8  -4   0  778.30   13.88   0
  -8   4   0  663.93   13.79   0
   3  -8   0  102.72   11.83   0
   5   3   0   81.02   10.42   0
   3  -8   0   85.90   10.92   0
  -8   5   0   85.35   11.74   0
   8  -5   0  120.25   11.82   0
  -5  -3   0  123.20   11.61   0
   2  -8   0  187.78   11.91   0
  -8   6   0  130.04    8.95   0
   6   2   0  142.82   10.44   0
   2  -8   0  189.76   11.26   0
   8  -6   0  150.33    8.81   0
  -6  -2   0  143.27   12.24   0
   1  -8   0   21.53   11.21   0
   7   1   0   19.34    6.61   0
   1  -8   0   28.90    7.86   0
   8  -7   0   17.98   11.64   0
  -7  -1   0   21.69    7.40   0
  -8   7   0    6.28   12.41   0
   8   0   0  154.03    9.69   0
   0  -8   0  177.44   12.07   0
   8  -8   0  181.26    9.67   0
  -8   0   0  150.89   10.76   0
  -8   8   0  140.51    9.50   0
   0  -8   0  179.55   11.58   0
  -2  -7   0   64.51   13.05   0
  -9   2   0   74.14    8.76   0
   9  -2   0   54.29    8.05   0
   7  -9   0   76.25   11.18   0
  -2  -7   0  100.22   12.67   0
  -7   9   0   54.92    9.38   0
   7  -9   0   60.40   10.48   0
   2   7   0   90.94    9.87   0
  -9   3   0   70.55   10.34   0
   9  -3   0   50.02    9.56   0
   6  -9   0   71.00   11.73   0
  -3  -6   0   54.78   10.27   0
   3   6   0   66.11   10.56   0
   6  -9   0    5.72   11.18   0
  -6   9   0   30.52   10.23   0
  -3  -6   0   65.61   10.76   0
  -4  -5   0   72.54   10.41   0
   4   5   0   63.04   10.36   0
   5  -9   0   64.64   10.46   0
  -9   4   0   64.76    8.08   0
   5  -9   0   76.59    8.45   0
   9  -4   0   75.39    7.47   0
  -5   9   0   61.09   10.00   0
   5   4   0   95.60   10.35   0
   4  -9   0   93.90    7.53   0
  -9   5   0   94.46   11.55   0
   4  -9   0  102.12    8.26   0
   9  -5   0   97.29    8.45   0
  -5  -4   0   86.70   10.82   0
  -9   6   0  207.54    9.63   0
   6   3   0  310.87   10.87   0
   3  -9   0  301.39   12.00   0
   3  -9   0  231.53    8.32   0
   9  -6   0  262.09    9.59   0
  -6  -3   0  279.57   12.51   0
  -9   7   0  371.13   15.84   0
   2  -9   0  433.79   10.86   0
   7   2   0  446.09   12.43   0
   2  -9   0  400.02   10.44   0
   9  -7   0  395.18   11.68   0
  -7  -2   0  405.97   11.30   0
  -1   1   1  377.65   12.29   0
   1   0  -1 3437.98   34.39   0
  -1   1  -1 3407.75   40.92   0
   1  -1  -1  540.53   14.18   0
   0   1   1 3844.11   46.93   0
   1  -1   1 3695.45   40.16   0
   0  -1   1  407.73   12.15   0
   0   1  -1  591.92   14.12   0
  -1   0  -1  663.35   23.12   0
   0   1   1 4895.74   55.28   0
  -1   0   1 3619.69   35.21   0
   1   0   1  439.30   18.34   0
   0  -1  -1 3781.13   49.17   0
  -2   1  -1 1851.05   21.43   0
  -1  -1   1 1837.99   18.55   0
  -1  -1  -1  337.47    9.98   0
   1   1  -1 1858.97   18.77   0
   1  -2  -1 2121.06   27.30   0
  -2   1   1  305.99   12.21   0
   2  -1   1 1778.67   20.87   0
   1   1   1  279.88    9.27   0
  -1   2  -1  388.67   16.96   0
   2  -1  -1  386.01   12.43   0
   1  -2   1  346.42   15.99   0
   1  -2   1  374.37   16.83   0
  -1   2   1 2038.46   26.43   0
   2   0   1 4075.93   31.05   0
   2   0  -1 2089.13   21.19   0
   2  -2  -1 3890.89   25.83   0
  -2   2  -1 1689.75   19.78   0
   0  -2  -1 2064.33   24.78   0
   0  -2   1 4390.24   27.70   0
   0  -2  -1 2246.96   23.50   0
   0   2  -1 4685.81   28.58   0
   0   2   1 2516.32   26.24   0
  -2   0  -1 4499.57   35.24   0
  -2   2   1 3455.07   24.28   0
   2  -2   1 2008.91   21.58   0
  -2   0   1 2117.96   22.12   0
  -2   3   1  441.42   12.66   0
  -3   1  -1  442.03   12.14   0
  -1  -2   1  457.48   10.28   0
   2  -3   1 4127.43   28.45   0
  -1  -2  -1 3576.43   23.16   0
  -2   3  -1 3194.25   24.62   0
  -3   1   1 3727.96   24.39   0
   1   2  -1  494.54   10.35   0
   1   2   1 3538.20   22.87   0
   2  -3  -1  475.63   11.23   0
   3  -1   1  491.41   12.48   0
   3  -1  -1 3744.96   24.32   0
  -2  -1  -1  132.64    7.04   0
  -2  -1   1  213.61    7.36   0
  -3   2   1  105.16    6.91   0
   2   1  -1  204.01    8.84   0
   3  -2   1  204.12    9.43   0
   1  -3   1  122.25   11.09   0
   2   1   1  123.25    8.26   0
   3  -2  -1  134.90    8.96   0
  -1   3   1  212.44   12.74   0
   1  -3   1  129.76   11.02   0
   1  -3  -1  273.28   13.16   0
  -3   2  -1  196.31    9.87   0
  -1   3  -1  146.13   11.57   0
   1  -3  -1  243.16   13.03   0
   3   0   1 2364.34   19.55   0
   3   0  -1 1801.82   16.91   0
   3  -3  -1 2197.71   18.10   0
  -3   3  -1 1539.81   16.22   0
   0  -3   1 2531.10   19.05   0
   0  -3  -1 2144.34   19.54   0
  -3   3   1 2040.07   16.42   0
   0   3  -1 2605.88   19.46   0
   0  -3  -1 1889.94   18.60   0
   0  -3   1 2522.68   19.54   0
  -3   0  -1 2406.74   20.66   0
   0   3   1 1706.59   17.72   0
  -3   0   1 1589.11   16.15   0
   3  -3   1 1503.23   15.28   0
  -3   4   1  878.36   13.79   0
  -1  -3   1  929.39   10.71   0
  -1  -3  -1 9352.47   32.61   0
  -4   1  -1 1008.72   13.24   0
  -4   1   1 8613.14   31.57   0
   1   3  -1 1015.95   11.02   0
  -3   4  -1 8018.35   33.74   0
   1   3   1 9377.03   33.59   0
   3  -4   1 9999.00   37.84   0
   3  -4  -1 1065.83   13.24   0
   4  -1   1 1003.51   14.00   0
   4  -1  -1 9028.73   32.54   0
  -4   2  -1   80.99    8.70   0
  -2   4   1   62.68    9.72   0
   2  -4   1 2992.91   22.74   0
  -2  -2   1   68.52    5.73   0
  -2  -2  -1 2552.90   17.68   0
  -4   2   1 2643.14   18.19   0
  -2   4  -1 2574.89   21.05   0
   2   2  -1   88.57    7.66   0
   2  -4  -1  104.07   10.67   0
   2   2   1 2660.60   18.08   0
   4  -2   1   65.11    8.52   0
   4  -2  -1 2924.66   19.45   0
   2  -4   1 3009.84   22.47   0
   2  -4  -1  105.21   10.69   0
   3   1  -1 2072.44   15.93   0
   3   1   1  929.29   12.35   0
   4  -3   1 2063.18   16.41   0
   1  -4   1 1261.28   15.65   0
   4  -3  -1 1089.55   13.00   0
  -1   4   1 2187.80   18.76   0
   1  -4   1 1326.82   14.00   0
  -4   3  -1 2061.26   17.49   0
   1  -4  -1 2659.83   19.25   0
   1  -4  -1 2709.65   20.58   0
  -4   3   1  995.11   11.55   0
  -3  -1  -1 1131.28   14.14   0
  -3  -1   1 2061.12   16.61   0
   4  -4   1   24.54    8.58   0
   4   0  -1    5.38    7.60   0
   4   0   1  305.17    9.26   0
  -4   4  -1   18.84    6.39   0
   4  -4  -1  308.37    9.94   0
  -4   4   1  291.40    9.86   0
   0  -4   1  318.65   10.37   0
   0  -4  -1   13.75    6.28   0
  -4   0  -1  298.37   10.42   0
   0   4  -1  317.33    8.29   0
  -4   0   1   21.16    6.28   0
   0   4   1   24.79    9.32   0
   0  -4  -1   31.71    9.40   0
   0  -4   1  327.84    8.45   0
   5  -1  -1  840.29   12.50   0
   4  -5  -1 1179.54   13.38   0
  -1  -4   1  916.65   10.84   0
  -1  -4  -1  974.93   13.31   0
  -5   1  -1 1019.46   12.47   0
  -1  -4  -1  932.59   14.03   0
  -5   1   1  834.29   11.01   0
  -4   5  -1  805.95   14.18   0
   1   4  -1 1096.54   11.67   0
   1   4   1  907.11   13.73   0
   4  -5   1  958.29   15.61   0
  -4   5   1  901.51   12.20   0
   5  -1   1  928.00   12.97   0
  -5   2  -1 1029.00   14.23   0
  -2  -3   1 1265.31   12.45   0
  -2  -3  -1  797.84   11.72   0
  -3   5   1 1066.25   13.40   0
  -5   2   1  739.01   12.96   0
   3  -5   1  783.57   11.88   0
   2   3  -1 1109.75   11.92   0
   2   3   1  704.37   10.86   0
   3  -5  -1 1182.51   13.45   0
  -3   5  -1  606.14   12.55   0
   3  -5   1  731.76   13.12   0
   5  -2   1 1378.14   14.32   0
   5  -2  -1  802.17   12.29   0
  -5   3   1   88.58    8.33   0
   2  -5   1  126.44    9.83   0
  -3  -2  -1   81.23    8.64   0
  -3  -2   1  871.34   11.97   0
   2  -5  -1  993.17   12.86   0
   3   2  -1  825.82   10.80   0
   3   2   1   82.41    7.17   0
   5  -3   1  853.22   11.88   0
   5  -3  -1   98.51    8.31   0
   2  -5   1  100.78    9.38   0
   2  -5  -1  870.61   11.43   0
  -2   5   1  752.26   10.61   0
  -2   5  -1   78.72    9.64   0
  -5   3  -1  788.60   11.97   0
   4   1  -1 1212.19   11.85   0
   4   1   1 1374.99   14.33   0
   5  -4   1 1344.70   14.65   0
   5  -4  -1 1346.28   14.36   0
   1  -5   1 1668.40   14.78   0
  -5   4  -1 1238.76   15.07   0
   1  -5   1 1797.15   17.02   0
   1  -5  -1 1503.29   14.10   0
  -5   4   1 1360.45   14.89   0
   1  -5  -1 1496.30   14.84   0
  -4  -1  -1 1389.07   14.11   0
  -4  -1   1 1425.99   15.35   0
  -5   5  -1 1677.68   16.71   0
   5  -5   1 1856.71   16.57   0
   5   0  -1 1735.81   14.57   0
   5   0   1   11.99    8.86   0
   0  -5  -1 1965.29   17.71   0
   5  -5  -1   18.44    7.49   0
  -5   5   1   20.91   10.48   0
   0  -5   1   11.83   10.58   0
   0  -5  -1 1981.88   15.22   0
  -5   0  -1   12.29    7.03   0
   0  -5   1   31.51    7.90   0
  -5   0   1 1677.89   14.03   0
   0   5  -1   13.79    7.81   0
   0   5   1 2032.10   18.30   0
   6  -1   1  299.63    9.80   0
   6  -1  -1  875.72   11.81   0
   5  -6  -1  361.95   12.68   0
  -1  -5   1  337.27   10.88   0
  -1  -5  -1  969.27   12.96   0
  -6   1  -1  295.23   10.74   0
  -1  -5   1  334.48   11.29   0
  -6   1   1  863.45   10.70   0
  -1  -5  -1  983.91   13.97   0
  -5   6  -1  823.13   13.74   0
   1   5  -1  330.37   11.00   0
   1   5   1  974.21   13.80   0
  -5   6   1  333.02    9.43   0
   5  -6   1 1049.93   15.11   0
  -6   2  -1  557.75   10.34   0
  -2  -4   1  587.91   11.20   0
  -2  -4  -1   87.70    9.28   0
  -4   6   1  501.84   12.08   0
  -6   2   1   60.27    7.36   0
   2   4  -1  627.07   11.28   0
   2   4   1   75.81    9.58   0
   4  -6   1   70.17    9.02   0
   4  -6   1   61.14   11.23   0
  -4   6  -1   48.16   10.39   0
   4  -6  -1  703.55   11.38   0
   6  -2   1  600.78   12.26   0
   6  -2  -1  118.77   10.07   0
  -6   3   1 1246.67   12.64   0
  -3  -3  -1 1451.04   14.01   0
  -3  -3   1  771.91    9.90   0
  -3   6  -1 1137.08   12.15   0
  -3   6   1  657.34   12.42   0
   3  -6   1 1454.30   15.89   0
   3   3  -1  721.44   11.27   0
   3   3   1 1259.77   13.31   0
   3  -6  -1  832.32   14.87   0
   3  -6   1 1286.69   12.79   0
   6  -3   1  834.78   12.97   0
   3  -6  -1  745.20   13.43   0
   6  -3  -1 1559.53   15.24   0
  -6   3  -1  662.70   12.49   0
   2  -6   1 2216.16   17.46   0
   2  -6  -1 1695.63   14.57   0
   4   2  -1 1363.95   13.35   0
   4   2   1 1733.07   13.23   0
   6  -4   1 1472.23   14.46   0
   6  -4  -1 1855.82   15.50   0
   2  -6   1 2159.24   14.97   0
   2  -6  -1 1588.50   13.56   0
  -6   4  -1 1417.32   14.79   0
  -6   4   1 1786.36   13.89   0
  -4  -2  -1 1815.02   15.87   0
  -4  -2   1 1419.25   12.53   0
   5   1  -1  637.42   11.19   0
  -6   5  -1  651.76   10.47   0
   5   1   1   83.70    9.02   0
   6  -5   1  709.33   10.07   0
   6  -5  -1   99.73   10.24   0
  -6   5   1   87.37    7.58   0
   1  -6   1  116.38   10.96   0
   1  -6  -1  779.32   10.85   0
   1  -6   1   93.38    8.16   0
  -5  -1  -1  111.50   10.62   0
  -5  -1   1  770.66   13.13   0
   1  -6  -1  768.88   11.20   0
   0  -6   1  906.05   11.37   0
  -6   6   1  831.51   11.05   0
   6   0  -1  200.81    9.26   0
   6  -6   1  243.49    8.58   0
   6   0   1  805.39    9.61   0
   6  -6  -1  847.63   10.95   0
   0  -6   1 1046.67   13.57   0
   0  -6  -1  254.92    8.60   0
   0  -6  -1  271.80   11.20   0
  -6   0  -1  774.66   12.37   0
  -6   0   1  204.30   10.09   0
   0   6  -1  874.32   13.60   0
  -6   6  -1  233.00   12.07   0
  -1  -6  -1 1214.72   13.99   0
   6  -7   1 1155.72   14.78   0
   7  -1  -1 1063.37   11.66   0
   7  -1   1  201.61    8.70   0
   6  -7  -1  231.18   11.55   0
  -1  -6   1  224.91   10.03   0
  -7   1  -1  220.72    9.69   0
  -1  -6  -1 1209.65   13.62   0
  -6   7  -1 1002.55   13.34   0
  -7   1   1  979.56   12.20   0
  -1  -6   1  199.49    8.12   0
  -6   7   1  196.78   10.81   0
   1   6  -1  228.53    8.12   0
   1   6   1 1111.07   14.01   0
   7  -2  -1  296.56    7.59   0
   5  -7  -1 1400.06   15.72   0
  -5   7   1 1142.38   13.36   0
  -7   2  -1 1135.07   13.81   0
  -2  -5   1 1414.85   13.44   0
  -2  -5  -1  344.27   10.17   0
  -7   2   1  256.89    7.91   0
  -2  -5  -1  305.20    8.33   0
   2   5  -1 1365.34   13.36   0
   2   5   1  308.93   10.55   0
  -2  -5   1 1477.45   13.89   0
   5  -7   1  294.92   11.50   0
   5  -7  -1 1126.38   14.47   0
  -5   7  -1  268.46   10.31   0
   5  -7   1  321.84    9.90   0
   7  -2   1 1194.32   11.20   0
  -7   3   1    3.56    6.93   0
  -3  -4  -1   14.45    6.11   0
  -3  -4   1   77.56    6.74   0
  -4   7   1   60.89    9.45   0
   3   4  -1   88.46    8.82   0
   3   4   1   31.17    8.64   0
   4  -7   1   67.19    7.74   0
  -4   7  -1   29.62    9.15   0
   4  -7   1   17.23    9.73   0
   4  -7  -1   95.85   10.40   0
   4  -7  -1   91.84   11.28   0
   7  -3   1   96.58    9.89   0
   7  -3  -1    4.87   10.01   0
  -7   3  -1   81.32    7.16   0
  -4  -3  -1  730.22    9.92   0
  -4  -3   1  592.60    9.14   0
  -3   7   1  507.93    8.89   0
   3  -7   1  902.59   10.96   0
   4   3  -1  587.59   10.54   0
   4   3   1  792.24   11.30   0
   3  -7  -1  730.68   13.01   0
   3  -7   1  838.93   10.37   0
   3  -7  -1  564.19    9.48   0
   7  -4   1  621.37   11.91   0
   7  -4  -1  758.72   10.31   0
  -7   4  -1  553.85   11.73   0
  -7   4   1  817.61   12.62   0
   2  -7   1  952.49   11.05   0
   2  -7  -1 1220.35   14.11   0
   5   2  -1 1066.07   12.33   0
   5   2   1  825.57   11.73   0
  -7   5  -1  971.48   11.30   0
   7  -5   1  968.87   12.84   0
   2  -7   1  974.10   12.72   0
   7  -5  -1  984.07   12.99   0
   2  -7  -1 1190.62   13.14   0
  -7   5   1  823.68   12.82   0
  -5  -2  -1  988.91   13.72   0
  -5  -2   1  910.13   13.14   0
   1  -7  -1   86.25   10.14   0
  -7   6  -1   82.26    7.71   0
  -7   6   1   22.68    9.89   0
   6   1  -1   67.37    8.36   0
   6   1   1    6.10    8.07   0
   7  -6   1   69.96    9.83   0
   7  -6  -1   30.94    9.55   0
   1  -7   1   17.66    6.71   0
   1  -7  -1   82.44    9.78   0
  -6  -1  -1   14.27    6.43   0
  -6  -1   1   89.44    7.04   0
   1  -7   1   19.40    9.88   0
   7   0  -1  443.81    8.80   0
   7   0   1  205.94    7.97   0
   7  -7   1  465.64   10.70   0
   7  -7  -1  252.52   13.34   0
   0  -7   1  257.98    9.79   0
   0  -7   1  232.53   12.78   0
   0  -7  -1  560.28   10.97   0
  -7   0  -1  218.64   11.40   0
  -7   0   1  392.47   12.09   0
   0  -7  -1  504.65   10.44   0
  -7   7  -1  489.86   14.71   0
  -7   7   1  259.24   13.53   0
  -1  -7   1    5.99    8.04   0
  -7   8  -1   78.32    8.66   0
   8  -1  -1   83.89    9.82   0
   8  -1   1    7.32    9.11   0
   7  -8   1  115.27    9.69   0
  -8   1  -1   -4.00   10.43   0
   7  -8  -1    5.48   12.69   0
  -1  -7   1    8.47    8.01   0
  -1  -7  -1  113.99   11.47   0
  -8   1   1  104.98   10.72   0
  -1  -7  -1   96.40    8.48   0
  -7   8   1    4.56   11.65   0
   1   7  -1    5.09    8.24   0
   7  -8   1  105.11    9.04   0
   6  -8   1 1017.48   16.24   0
  -6   8   1  324.79    9.45   0
   8  -2   1  400.96   11.09   0
   8  -2  -1  753.99   10.08   0
   6  -8  -1  455.21   11.17   0
  -8   2  -1  388.22   12.35   0
  -2  -6   1  496.20   12.28   0
  -8   2   1  739.54   13.19   0
  -2  -6  -1  894.05   11.16   0
  -2  -6  -1  861.43   14.44   0
  -6   8  -1  691.22   13.29   0
   2   6  -1  432.03   12.54   0
   2   6   1  816.74   14.47   0
   6  -8   1  718.19   14.67   0
   6  -8  -1  399.67   10.25   0
  -2  -6   1  443.65   12.48   0
  -8   3   1  277.24   12.05   0
  -3  -5  -1  324.69   11.42   0
  -3  -5   1  991.04   13.46   0
  -3  -5  -1  335.53    9.18   0
  -5   8   1  724.78   10.52   0
   3   5  -1  978.31   11.31   0
  -5   8  -1  218.58   11.13   0
   3   5   1  315.24   11.78   0
   5  -8   1  256.09   12.16   0
   5  -8  -1  873.20   11.76   0
   5  -8   1  322.58   10.10   0
   8  -3   1  902.13   13.21   0
   5  -8  -1 1153.55   13.47   0
   8  -3  -1  306.04   11.32   0
  -8   3  -1  929.56   14.67   0
  -4  -4  -1  182.44   11.13   0
  -4  -4   1   17.88    7.55   0
  -4   8   1   -1.66    7.44   0
   4   4  -1   10.47    7.27   0
   4   4   1  145.38   10.73   0
   4  -8   1  159.83    8.97   0
   4  -8   1  136.84   11.44   0
   4  -8  -1   10.39    7.88   0
   4  -8  -1    9.21    8.68   0
  -8   4  -1   19.97    8.10   0
   8  -4   1   26.65   11.28   0
   8  -4  -1  158.01   12.41   0
  -8   4   1  148.62    8.82   0
   3  -8   1   97.93   11.72   0
   5   3  -1  245.26   10.93   0
   5   3   1   90.20   10.21   0
  -8   5  -1  226.34   12.51   0
   3  -8  -1  271.40   12.35   0
   3  -8   1   98.56    7.92   0
   3  -8  -1  224.88    8.53   0
  -8   5   1  128.19   11.80   0
   8  -5   1  215.19    9.02   0
   8  -5  -1  117.15   11.85   0
  -5  -3  -1   91.51   11.52   0
  -5  -3   1  188.76   11.62   0
   2  -8   1  141.17   11.82   0
  -8   6  -1   87.56    8.96   0
   2  -8  -1   93.30    8.54   0
  -8   6   1  118.20    8.90   0
   6   2  -1   88.96   10.10   0
   6   2   1  141.13   10.30   0
   2  -8   1  135.69    8.10   0
   2  -8  -1   99.19   10.96   0
   8  -6   1  116.93    8.56   0
   8  -6  -1  133.30   12.04   0
  -6  -2  -1   98.26   11.88   0
  -6  -2   1  124.08   12.17   0
  -8   7   1  239.47   13.30   0
   1  -8  -1   22.49   11.07   0
   7   1  -1   26.17    9.45   0
   7   1   1  241.59    7.93   0
   1  -8   1  289.50   11.95   0
   8  -7   1   -0.70    8.56   0
   1  -8  -1    9.33    7.81   0
   8  -7  -1  274.24    9.39   0
  -7  -1  -1  268.31   11.37   0
  -7  -1   1   14.13   10.67   0
  -8   7  -1   14.84   12.45   0
   1  -8   1  314.38   12.34   0
   8   0  -1  124.01    9.62   0
   8   0   1   31.08    9.08   0
   0  -8   1   37.97   11.30   0
   8  -8   1  153.79   13.07   0
   0  -8  -1  148.73    8.72   0
  -8   0  -1   38.57    7.33   0
   8  -8  -1   49.83   12.04   0
  -8   0   1  139.06   10.79   0
  -8   8  -1  141.89    9.05   0
   0  -8   1   41.74    7.92   0
  -8   8   1   65.86   12.39   0
   0  -8  -1  118.65   11.39   0
  -9   2  -1   79.98    9.27   0
   9  -2  -1    5.05    7.65   0
   9  -2   1  105.23    8.01   0
   7  -9   1   -0.13   14.60   0
  -9   2   1   -2.88   12.02   0
  -2  -7  -1   19.94   12.62   0
  -2  -7   1  172.74   12.87   0
  -2  -7  -1   19.85    8.78   0
   7  -9  -1  116.64   15.18   0
  -7   9  -1  -35.76   12.72   0
   7  -9   1   13.30   14.03   0
   2   7  -1  108.59   13.61   0
   7  -9  -1  144.82   14.26   0
   2   7   1   15.88    9.64   0
  -7   9   1  113.31   13.03   0
  -2  -7   1  137.35   13.25   0
   6  -9   1   19.50    7.98   0
   9  -3   1   33.80    9.23   0
   9  -3  -1   11.41    6.53   0
  -9   3   1    9.82    7.19   0
   6  -9  -1   24.77   11.82   0
  -3  -6  -1   12.86    9.88   0
  -3  -6   1   12.26   10.09   0
  -6   9   1   25.79    7.01   0
  -3  -6  -1   20.57   10.67   0
  -6   9  -1   21.55    9.93   0
  -3  -6   1   23.62   10.27   0
   3   6  -1    1.46   10.31   0
   6  -9   1    7.84   10.76   0
   6  -9  -1   -5.75   10.90   0
   3   6   1    9.61   10.47   0
  -9   3  -1   -4.49   10.46   0
  -4  -5  -1   36.89   10.63   0
  -4  -5  -1   31.80   10.11   0
  -4  -5   1   98.31   10.79   0
  -5   9   1   74.95    7.58   0
   4   5  -1  119.25   10.46   0
   5  -9   1   43.74    7.41   0
   4   5   1   27.98   10.29   0
   5  -9  -1   95.19    7.83   0
  -9   4  -1   92.43    8.49   0
   5  -9   1   47.46   11.07   0
  -9   4   1   42.44    7.62   0
   9  -4   1  132.65   10.51   0
   5  -9  -1  118.80    8.83   0
   9  -4  -1   53.14   10.30   0
  -9   5  -1   56.24   11.76   0
   5   4  -1   62.82   10.23   0
   5   4   1  204.49    8.34   0
   4  -9   1  226.11   10.83   0
   4  -9  -1   54.45   10.26   0
   4  -9   1  212.55   11.77   0
  -9   5   1  233.05   12.15   0
   4  -9  -1   90.76    8.15   0
   9  -5   1   53.47   11.44   0
   9  -5  -1  236.10    8.94   0
  -5  -4  -1  205.11    8.70   0
  -5  -4   1   62.82   10.78   0
  -9   6  -1   75.85   12.07   0
   3  -9   1   -2.51    7.46   0
  -9   6   1    9.87   11.16   0
   6   3  -1   98.03   10.26   0
   6   3   1   13.21    9.62   0
   3  -9   1    7.68    9.96   0
   3  -9  -1   97.30    7.47   0
   3  -9  -1  109.74   11.31   0
   9  -6   1  115.80    8.59   0
   9  -6  -1   12.42    7.98   0
  -6  -3  -1   12.34    7.78   0
  -6  -3   1  102.93    8.89   0
  -9   7  -1   34.66   10.09   0
  -9   7   1  137.50   10.65   0
   2  -9   1  126.58    9.60   0
   2  -9  -1   18.38    9.06   0
   7   2  -1   39.70   10.97   0
   7   2   1  111.78   11.55   0
   2  -9   1  128.24    9.13   0
   2  -9  -1   33.55    8.35   0
   9  -7   1   33.21    9.92   0
  -7  -2  -1  144.18   12.88   0
   9  -7  -1  143.18   13.98   0
  -7  -2   1   28.12    9.14   0
   0   0   2    0.86    8.27   0
   0   0  -2    1.61    7.93   0
   1   0  -2 1021.98   18.27   0
   0  -1  -2 1113.47   30.05   0
  -1   1  -2 1119.25   27.69   0
  -1   1   2 2751.24   28.49   0
   0   1   2 1354.65   32.93   0
   1  -1  -2 2992.22   29.60   0
   0  -1   2 2916.67   26.45   0
   0   1  -2 3100.39   27.15   0
   1  -1   2 1414.20   30.34   0
   1  -1   2 1395.63   30.29   0
  -1   0   2 1111.64   17.95   0
   1  -2   2 2269.80   25.71   0
  -1   2   2 3625.93   30.75   0
  -1  -1   2 3489.47   22.96   0
   2  -1   2 3649.72   29.72   0
  -1  -1  -2 2197.49   24.82   0
   1   1  -2 3756.17   24.12   0
  -2   1   2 2263.82   21.72   0
   1   1   2 2161.15   24.95   0
   1  -2   2 2397.15   24.38   0
   1  -2  -2 3633.66   31.55   0
   2  -1  -2 2448.74   23.54   0
  -1   2  -2 2846.50   28.91   0
  -1   2  -2 2087.26   23.59   0
  -2   1  -2 3314.32   30.43   0
   2   0   2  681.35   15.78   0
   2   0  -2 1903.43   18.82   0
   2  -2  -2  737.78   13.54   0
   0  -2  -2 2096.82   26.78   0
   0  -2   2  693.51   12.77   0
   2  -2   2 1895.40   20.93   0
   0   2  -2  827.03   13.58   0
   0  -2  -2 2303.33   26.53   0
  -2   0  -2  836.07   18.69   0
  -2   0   2 1937.76   20.00   0
  -2   2   2  631.74   12.81   0
  -2   2  -2 1797.10   23.58   0
   2  -3   2 2085.97   22.95   0
  -2   3   2 3669.46   23.78   0
  -3   1  -2 3931.90   27.42   0
  -1  -2   2 4014.53   20.98   0
  -1  -2  -2 1953.34   19.01   0
   1   2  -2 4085.67   21.20   0
  -3   1   2 1781.81   17.05   0
   1   2   2 1761.69   18.96   0
   3  -1   2 4520.04   29.02   0
   2  -3   2 1935.10   22.34   0
   3  -1  -2 2164.82   18.59   0
   2  -3  -2 4212.40   26.88   0
  -2   3  -2 1852.13   21.12   0
  -2  -1  -2 2116.23   20.45   0
  -2  -1   2  633.04   11.11   0
  -3   2   2 2176.86   18.28   0
   3  -2   2  619.30   12.14   0
   1  -3  -2  669.11   15.19   0
   2   1  -2  604.46    9.53   0
   2   1   2 2053.59   19.46   0
   3  -2  -2 2193.75   18.27   0
   1  -3   2 2557.59   20.50   0
  -3   2  -2  550.12   11.41   0
  -1   3  -2 2670.86   22.64   0
   1  -3  -2  803.90   16.47   0
  -1   3   2  616.89   14.82   0
   1  -3   2 2356.33   21.36   0
  -3   3  -2 3810.63   25.19   0
   3   0   2  167.59    9.09   0
   3   0  -2 4272.97   23.84   0
   0  -3  -2 4856.19   30.82   0
   3  -3  -2  213.76    9.34   0
   0  -3   2  183.31    9.11   0
   0  -3  -2 5422.37   29.89   0
   0   3  -2  218.10    9.44   0
  -3   0  -2  193.22    8.55   0
  -3   3   2  141.38    8.83   0
   0   3   2 5098.31   31.84   0
  -3   0   2 4597.07   25.51   0
   3  -3   2 4265.12   25.73   0
  -3   4   2 4379.49   22.99   0
  -3   4  -2 1005.25   14.82   0
  -4   1  -2 4877.09   27.44   0
  -1  -3   2 4833.58   21.32   0
  -1  -3  -2 1135.96   13.74   0
   3  -4   2 1126.83   16.13   0
  -4   1   2  928.53   11.57   0
   1   3  -2 5099.20   22.42   0
  -1  -3  -2 1149.11   15.12   0
   1   3   2 1031.01   14.19   0
   4  -1   2 5266.26   27.94   0
   4  -1  -2 1080.51   12.00   0
   3  -4  -2 5022.39   25.07   0
  -2  -2   2 3233.19   18.42   0
  -2  -2  -2 1467.71   15.14   0
  -4   2   2 1547.42   14.42   0
  -2   4   2 3019.44   21.48   0
   2   2  -2 3425.41   18.82   0
  -2   4  -2 1525.12   17.97   0
   2   2   2 1513.96   15.28   0
   4  -2   2 3314.02   20.42   0
   2  -4  -2 3517.35   24.34   0
   2  -4   2 1811.29   18.31   0
   4  -2  -2 1596.58   14.28   0
   2  -4   2 1777.17   18.36   0
  -4   2  -2 3107.31   20.47   0
   1  -4   2 2187.66   18.33   0
   1  -4  -2   21.42   10.75   0
   4  -3   2    7.84    7.93   0
   3   1  -2    5.96    7.44   0
   3   1   2 1727.40   15.77   0
   4  -3  -2 1696.35   14.18   0
  -4   3  -2   23.38    8.50   0
   1  -4   2 2240.39   18.87   0
  -1   4   2    9.06    9.72   0
   1  -4  -2   19.51    9.76   0
  -1   4  -2 2173.13   18.67   0
  -3  -1  -2 1806.93   17.85   0
  -4   3   2 1755.31   14.55   0
  -3  -1   2    5.39    5.53   0
   4   0   2 2767.11   18.16   0
   4   0  -2  682.77   10.90   0
   4  -4  -2 3024.14   19.00   0
   0  -4  -2  788.94   13.60   0
   0  -4   2 3262.45   19.21   0
   0  -4   2 3146.32   19.50   0
   0  -4  -2  797.63   11.50   0
  -4   4   2 2716.58   17.95   0
  -4   0  -2 3099.23   21.74   0
   0   4  -2 3438.66   19.90   0
  -4   0   2  661.27   12.11   0
  -4   4  -2  625.35   10.98   0
   4  -4   2  668.30   11.93   0
   5  -1  -2  284.98   10.50   0
  -4   5   2  130.97   11.31   0
   4  -5  -2  156.62    8.89   0
  -1  -4  -2  273.13    9.45   0
  -5   1  -2  141.94   11.07   0
  -1  -4   2  139.77    9.90   0
  -4   5  -2  257.84   11.96   0
  -1  -4  -2  289.50   11.09   0
  -5   1   2  317.18    8.74   0
   1   4  -2  154.47    7.56   0
   1   4   2  365.36    9.59   0
   4  -5   2  385.74   13.77   0
   5  -1   2  115.92    7.20   0
  -5   2  -2  843.73   11.71   0
  -2  -3   2  904.89   12.16   0
  -2  -3  -2  497.11   11.18   0
  -3   5  -2  413.19   13.04   0
  -5   2   2  503.33   10.07   0
   3  -5   2  554.53   11.51   0
  -3   5   2  749.35   11.46   0
   2   3  -2  957.30   12.15   0
   2   3   2  533.26   11.77   0
   3  -5   2  463.33   13.83   0
   5  -2   2  978.14   14.34   0
   3  -5  -2  991.85   15.67   0
   5  -2  -2  554.64   12.89   0
  -3  -2  -2 1011.53   13.65   0
  -3  -2   2  784.24   12.05   0
  -5   3   2 1100.75   12.23   0
  -2   5   2  693.20   13.52   0
   3   2  -2  736.21   11.70   0
   2  -5  -2  846.17   15.37   0
   3   2   2 1079.99   13.10   0
   5  -3   2  791.47   12.75   0
   2  -5   2 1249.18   15.72   0
   5  -3  -2 1071.81   11.87   0
   2  -5  -2  857.00   15.12   0
  -5   3  -2  714.80   13.09   0
   2  -5   2 1304.08   13.84   0
   1  -5  -2  773.78   15.14   0
   1  -5   2   53.64   11.53   0
   4   1  -2  638.55    9.88   0
   5  -4   2  518.75   12.05   0
   4   1   2   27.62    8.93   0
  -5   4  -2  591.60   10.89   0
   5  -4  -2   29.10    7.37   0
   1  -5   2   51.06    8.27   0
   1  -5  -2  789.20   11.76   0
  -5   4   2   32.04    7.31   0
  -1   5  -2   58.84   11.90   0
  -4  -1  -2   47.58   10.55   0
  -4  -1   2  554.05   12.33   0
   5  -5   2   69.06   11.10   0
   5   0  -2   91.47    9.46   0
   5   0   2  472.30   10.73   0
   5  -5  -2  573.31   12.53   0
   0  -5   2  548.53   12.61   0
  -5   5   2  454.98    9.39   0
   0  -5   2  540.09    9.89   0
   0  -5  -2   99.33   11.77   0
   0  -5  -2  111.52   11.56   0
  -5   0  -2  569.80   12.32   0
  -5   0   2   72.25    7.52   0
   0   5  -2  643.03   12.73   0
  -5   5  -2   80.64    9.06   0
   6  -1   2 1020.33   12.48   0
   6  -1  -2  639.28    9.01   0
   5  -6  -2 1234.81   15.05   0
  -5   6  -2  576.14   12.67   0
  -6   1  -2  987.18   11.99   0
  -1  -5   2 1216.63   13.23   0
  -1  -5  -2  776.66   12.52   0
  -6   1   2  679.23   11.89   0
   1   5  -2 1129.42   11.26   0
   1   5   2  789.35   13.61   0
  -1  -5   2 1123.08   11.56   0
  -1  -5  -2  727.49   13.29   0
  -5   6   2 1032.37   11.94   0
   5  -6   2  871.60   14.60   0
  -6   2  -2 1436.94   13.92   0
  -2  -4   2 1651.72   12.61   0
  -2  -4  -2  239.56    7.61   0
  -6   2   2  213.72    7.99   0
  -4   6   2 1469.18   15.33   0
  -4   6  -2  192.47    8.20   0
   2   4  -2 1648.68   12.51   0
   4  -6   2  250.65    9.88   0
   2   4   2  242.61   10.48   0
   4  -6   2  202.52    9.10   0
  -2  -4  -2  261.75   10.69   0
   6  -2   2 1762.84   16.10   0
   6  -2  -2  235.29   10.34   0
   4  -6  -2 1726.51   14.80   0
  -3  -3  -2 1248.59   13.71   0
  -3  -3   2  837.71   11.69   0
  -6   3   2 1168.48   12.11   0
   3  -6   2 1251.03   15.29   0
   3   3  -2  767.28   11.30   0
   3   3   2 1142.44   13.16   0
  -3   6   2  689.12   12.44   0
   3  -6   2 1190.61   14.53   0
   3  -6  -2  782.86   14.33   0
   6  -3   2  907.14   13.11   0
  -3   6  -2 1139.60   14.35   0
   3  -6  -2  756.84   14.01   0
   6  -3  -2 1411.58   14.95   0
  -6   3  -2  691.36   12.53   0
  -2   6   2  517.46    9.80   0
   2  -6  -2  595.83   11.06   0
   4   2  -2  496.78   10.57   0
   4   2   2  878.12   10.39   0
   6  -4   2  599.79    9.64   0
  -6   4  -2  489.79   11.98   0
   2  -6   2 1029.05   14.17   0
   6  -4  -2 1167.83   13.80   0
   2  -6  -2  542.12    9.87   0
  -6   4   2  878.03   11.09   0
   2  -6   2 1188.21   14.73   0
  -4  -2  -2 1140.35   14.30   0
  -4  -2   2  598.30   11.61   0
   1  -6  -2  608.88   13.53   0
  -6   5  -2  527.94   10.30   0
   5   1  -2  542.83   10.82   0
   6  -5   2  573.15    9.64   0
   5   1   2   17.49    8.70   0
   1  -6   2   22.80    7.82   0
   6  -5  -2    7.75    7.09   0
   1  -6   2   19.82    7.74   0
   1  -6  -2  651.20   12.75   0
  -6   5   2   23.09   10.10   0
  -5  -1  -2   11.72   10.03   0
  -5  -1   2  573.06   12.26   0
   6  -6   2  300.54   11.57   0
   6   0  -2  219.21    9.35   0
  -6   6   2  140.36    7.90   0
   6   0   2  124.14    8.78   0
   6  -6  -2  153.16   10.80   0
   0  -6   2  171.12    7.92   0
   0  -6  -2  283.27    8.61   0
  -6   0  -2  154.24    9.83   0
  -6   0   2  248.25    7.96   0
   0  -6  -2  282.58   11.32   0
  -6   6  -2  254.68   12.07   0
   0   6  -2  160.61    8.18   0
   0  -6   2  151.00    8.02   0
   6  -7   2   84.33    8.20   0
   7  -1  -2   47.54    5.99   0
   7  -1   2  332.69    7.52   0
  -6   7  -2   42.36    7.12   0
   6  -7  -2  437.97   12.01   0
  -1  -6  -2   65.29    9.97   0
  -7   1  -2  317.20    8.26   0
  -1  -6   2  372.42   10.61   0
  -1  -6   2  366.76   11.28   0
  -1  -6  -2   68.01    9.37   0
  -7   1   2   44.53    6.48   0
   1   6  -2  364.26   10.86   0
  -6   7   2  399.66   11.76   0
   6  -7   2   51.49    7.54   0
   1   6   2   69.39    7.43   0
   7  -2  -2 1274.91   12.88   0
   5  -7  -2 1220.15   14.81   0
  -2  -5  -2 1386.85   14.81   0
  -7   2  -2  975.65   11.81   0
  -2  -5   2 1132.97   12.79   0
  -2  -5  -2 1395.91   13.74   0
  -7   2   2 1190.53   13.31   0
  -5   7   2 1085.29   13.14   0
  -5   7  -2 1049.37   11.32   0
   2   5  -2 1143.03   12.93   0
   2   5   2 1414.52   14.59   0
   5  -7   2 1086.67   12.18   0
   5  -7   2 1550.23   16.58   0
   7  -2   2 1154.09   12.66   0
  -7   3   2  240.45   10.40   0
  -3  -4  -2  263.78    9.61   0
  -3  -4   2  328.00    9.89   0
   3   4  -2  283.68    7.41   0
   4  -7   2  292.82    8.69   0
   3   4   2  257.81    7.68   0
  -4   7   2  251.85    7.69   0
   4  -7   2  226.18    8.00   0
   4  -7  -2  285.07    8.84   0
  -4   7  -2  222.15    7.63   0
   7  -3   2  328.20   10.85   0
   4  -7  -2  303.56    9.12   0
   7  -3  -2  296.63   10.76   0
  -7   3  -2  249.63   10.60   0
  -4  -3   2  954.38   12.24   0
   3  -7   2   70.00    7.34   0
  -3   7   2  816.64   11.90   0
   4   3  -2  937.76    9.94   0
   4   3   2   51.52    6.09   0
   3  -7   2   59.63    6.90   0
   3  -7  -2 1102.12   12.35   0
  -7   4  -2  857.09   13.09   0
   7  -4   2  959.48   10.90   0
   3  -7  -2 1006.61   12.88   0
   7  -4  -2   49.61    9.87   0
  -7   4   2   59.85    7.03   0
  -4  -3  -2   47.00    6.61   0
  -7   5  -2  507.33   12.02   0
   2  -7  -2  586.48   10.12   0
   5   2  -2  511.35    8.70   0
   5   2   2  585.58    9.07   0
   7  -5   2  476.94    8.87   0
   2  -7   2  729.81   11.93   0
   2  -7  -2  554.74    9.20   0
   7  -5  -2  591.60    9.45   0
  -7   5   2  638.08   11.93   0
  -5  -2  -2  634.48   10.33   0
  -5  -2   2  496.83   11.54   0
   2  -7   2  696.08   10.16   0
   1  -7  -2  158.70    7.56   0
   6   1  -2  128.85    6.47   0
   6   1   2  863.01   11.69   0
   7  -6   2  170.97    7.69   0
  -7   6   2  904.30   10.94   0
   1  -7   2 1032.57   13.04   0
   7  -6  -2  983.94   12.72   0
   1  -7  -2  153.87    7.52   0
  -6  -1  -2  818.56   12.92   0
   1  -7   2  977.27   11.24   0
  -6  -1   2  161.18    7.46   0
  -7   6  -2  129.47   10.98   0
  -7   7   2  544.08   11.21   0
   0  -7   2  627.72   11.07   0
   7   0  -2  330.96    8.21   0
   7   0   2  535.55    9.28   0
   7  -7   2  320.58   13.51   0
   0  -7   2  663.02   11.38   0
   7  -7  -2  645.92   11.23   0
   0  -7  -2  400.52   13.39   0
  -7   0  -2  544.82   13.09   0
  -7   0   2  312.11    8.76   0
  -7   7  -2  362.29   10.34   0
   0   7  -2  654.14   11.50   0
   0  -7  -2  422.25   13.09   0
   1   7  -2  407.77   13.09   0
   8  -1  -2  110.80    7.19   0
   7  -8   2  147.05   13.60   0
   8  -1   2  375.65   10.49   0
  -8   1  -2  346.51   12.09   0
  -1  -7   2  415.48   12.63   0
   7  -8  -2  449.07   10.95   0
  -1  -7  -2  135.52   11.13   0
  -8   1   2   89.24   10.71   0
  -7   8   2  386.23   13.18   0
  -1  -7  -2  160.77   11.44   0
   7  -8   2   90.67    9.35   0
  -1  -7   2  426.99   12.89   0
  -7   8  -2  107.85    8.62   0
   6  -8   2  229.92   10.44   0
   8  -2   2  643.51   11.97   0
  -8   2  -2  631.04   13.77   0
   8  -2  -2  232.63   10.63   0
   6  -8  -2  811.40   12.36   0
  -6   8   2  668.11   13.38   0
  -2  -6   2  713.97   13.08   0
  -2  -6  -2  297.33   11.43   0
  -8   2   2  187.63   11.17   0
  -6   8  -2  186.22    8.73   0
  -2  -6   2  726.82   10.92   0
   2   6  -2  773.78   10.83   0
   6  -8   2  197.19   12.72   0
   2   6   2  220.33   12.50   0
   6  -8  -2  724.90   14.59   0
  -2  -6  -2  248.92   12.32   0
   5  -8  -2   19.62    9.11   0
  -5   8  -2  549.29   12.39   0
  -8   3   2  585.27    9.95   0
  -3  -5  -2  719.50   10.47   0
  -3  -5   2   28.37    7.61   0
  -3  -5  -2  824.87   13.73   0
  -5   8   2   23.36   10.63   0
   3   5  -2   36.50   10.36   0
   5  -8   2  583.73   12.97   0
   3   5   2  661.28   13.43   0
   5  -8  -2    6.84   12.17   0
   5  -8   2  766.28   14.04   0
  -8   3  -2   23.60   11.30   0
   8  -3   2   16.44    7.24   0
   8  -3  -2  744.70   12.68   0
  -4  -4  -2  121.53   10.68   0
  -4  -4   2   34.86    7.57   0
  -4   8   2   24.58   10.26   0
   4   4  -2   41.55   10.19   0
   4  -8   2  123.47   11.92   0
   4   4   2  101.69   10.63   0
   4  -8   2   99.18   11.03   0
   4  -8  -2   60.07   10.99   0
  -8   4  -2   33.21   11.62   0
   8  -4   2   48.64    8.20   0
   4  -8  -2   89.25   12.58   0
   8  -4  -2  100.59   12.12   0
  -8   4   2   77.72    8.46   0
   3  -8   2  252.56   11.96   0
  -8   5  -2  259.14    9.53   0
   5   3  -2  258.15   11.31   0
   5   3   2  191.53   10.58   0
   3  -8   2  214.81   11.44   0
   3  -8  -2  300.67   11.60   0
   3  -8  -2  319.76    9.85   0
   8  -5   2  257.14    9.05   0
   8  -5  -2  244.45    9.35   0
  -8   5   2  211.55   12.15   0
  -5  -3  -2  280.44   12.51   0
  -5  -3   2  248.35   11.83   0
   2  -8   2  146.38    8.71   0
  -8   6  -2   36.84   12.22   0
   6   2  -2   49.36    9.90   0
   2  -8  -2   36.81    8.19   0
   6   2   2  137.38   10.20   0
  -8   6   2  114.91    9.04   0
   2  -8   2  137.26   11.32   0
   8  -6   2   32.45    8.30   0
   2  -8  -2   24.39   10.87   0
   8  -6  -2  144.67    8.80   0
  -6  -2  -2  147.80   12.02   0
  -6  -2   2   36.66    8.33   0
  -8   7   2   -4.25   12.18   0
   1  -8  -2   50.31   11.07   0
   7   1  -2   52.12    9.65   0
   7   1   2    1.34    9.18   0
   1  -8   2   35.83   10.81   0
   8  -7   2   60.71    8.67   0
   1  -8  -2   46.96   10.88   0
  -7  -1  -2   -9.00   10.64   0
   8  -7  -2   -4.46   11.59   0
  -7  -1   2   86.00   10.75   0
  -8   7  -2   55.77   12.84   0
   1  -8   2   13.52    8.14   0
   0  -8  -2  475.25   10.40   0
   8   0  -2  438.79    8.90   0
   8   0   2  202.86    9.75   0
  -8   0  -2  173.81   11.14   0
  -8   8  -2  431.31   10.62   0
   8  -8   2  658.07   14.25   0
   0  -8   2  248.05   11.97   0
   0  -8  -2  655.78   13.27   0
   8  -8  -2  187.96    9.88   0
  -8   0   2  502.31   11.92   0
   0  -8   2  189.01   11.92   0
  -8   8   2  189.70    9.94   0
  -9   2  -2   76.91   12.69   0
  -7   9  -2  135.25   13.04   0
   7  -9   2  146.73   15.34   0
   9  -2  -2  151.74    8.53   0
   9  -2   2   57.72   10.87   0
  -2  -7   2   57.69    9.27   0
  -9   2   2  157.28   12.50   0
  -2  -7  -2  175.87    9.42   0
   7  -9  -2   74.43   14.75   0
  -2  -7  -2  209.40   13.12   0
  -2  -7   2   62.14    9.55   0
   7  -9   2  171.85   13.92   0
   2   7  -2   56.63   13.48   0
   7  -9  -2   42.60   10.28   0
  -7   9   2   29.87    9.32   0
   9  -3   2   13.14    9.23   0
   9  -3  -2  194.19   10.25   0
  -9   3   2  133.07   10.85   0
   6  -9  -2    2.84    8.64   0
  -3  -6  -2  216.53   10.78   0
  -3  -6   2   23.78   10.11   0
  -6   9   2   11.35    7.16   0
  -3  -6  -2  177.69    8.72   0
   3   6  -2   23.36    7.27   0
   6  -9   2  131.02    8.31   0
   6  -9  -2    2.40    8.06   0
   3   6   2  167.63   11.65   0
  -6   9  -2  142.35    7.86   0
  -3  -6   2   22.54    7.29   0
  -9   3  -2   11.73    7.58   0
   6  -9   2  184.42   11.73   0
  -4  -5  -2   22.58   10.06   0
  -5   9   2   12.68    9.81   0
  -4  -5   2   24.49    7.30   0
  -4  -5  -2    7.21   10.30   0
   4   5  -2   29.99    9.88   0
   5  -9   2   -6.54    7.37   0
   4   5   2   14.93   10.10   0
   5  -9  -2   10.34   10.43   0
  -9   4  -2   27.32   11.05   0
   5  -9   2   21.57    7.63   0
   9  -4   2   26.58    7.35   0
  -9   4   2   14.13   10.36   0
   9  -4  -2   26.62   10.06   0
   5  -9  -2   18.17    8.28   0
  -9   5  -2   86.07    8.62   0
   5   4  -2   90.02   10.27   0
   4  -9   2  330.04   11.82   0
   4  -9   2  287.12    8.44   0
   5   4   2  270.92   11.29   0
   4  -9  -2   83.37   10.19   0
  -9   5   2  255.26    9.48   0
   9  -5   2  139.77   11.38   0
   4  -9  -2   85.85    8.61   0
   9  -5  -2  271.35    9.71   0
  -5  -4  -2  255.53   11.97   0
  -5  -4   2  141.82   10.96   0
  -9   6  -2  143.03   12.01   0
   3  -9   2   41.29   10.70   0
   6   3  -2  110.48   10.21   0
   3  -9   2   36.20    7.28   0
  -9   6   2   13.32   11.53   0
   6   3   2   36.57    7.24   0
   3  -9  -2   72.50    7.59   0
   3  -9  -2  108.11   11.28   0
   9  -6   2   79.85   11.65   0
   9  -6  -2   48.11   11.40   0
  -6  -3  -2   54.16   11.39   0
  -6  -3   2   89.44   11.60   0
   2  -9   2   37.91   12.66   0
  -9   7   2   78.12   13.88   0
   7   2  -2  183.04   11.98   0
   2  -9   2   42.28    8.62   0
   7   2   2   36.39   11.06   0
   2  -9  -2  213.77    9.96   0
   2  -9  -2  214.14    9.56   0
   9  -7   2  230.14   10.77   0
  -7  -2  -2   54.86   12.45   0
   9  -7  -2   14.49   13.68   0
  -7  -2   2  196.13   10.25   0
  -9   7  -2  227.15   11.56   0
  -1   0  -3  420.57   35.21   0
   1  -1   3 7757.80   61.90   0
  -1   1   3  262.61   11.97   0
   0  -1   3  242.41    8.70   0
   0   1  -3  400.62   11.75   0
   1  -1  -3  420.73   14.32   0
   1   0   3  288.83   25.74   0
  -1   0   3 6971.10   39.35   0
   2  -1   3 4303.78   33.81   0
  -1  -1   3 4465.36   24.41   0
  -1  -1  -3  933.79   20.07   0
   1   1  -3 4486.15   25.11   0
  -1   2   3 4159.53   30.58   0
  -1   2  -3 1179.97   19.30   0
  -2   1  -3 3902.20   36.44   0
  -2   1   3  861.46   14.32   0
   1   1   3  834.04   19.81   0
   1  -2   3  898.83   15.20   0
   1  -2   3  828.48   17.23   0
   2  -1  -3 1088.75   15.78   0
   1  -2  -3 4085.71   31.21   0
   0  -2  -3 1098.70   21.75   0
   2   0   3 2297.31   27.81   0
  -2   2   3 2111.93   19.25   0
   2   0  -3 1147.92   15.53   0
   0  -2  -3 1531.22   24.16   0
   2  -2  -3 2281.77   20.25   0
   2  -2   3 1441.03   20.87   0
   0  -2   3 2364.04   18.93   0
  -2   2  -3 1119.21   21.13   0
  -2   0  -3 2355.43   29.78   0
   0   2   3 1459.65   24.07   0
   0   2  -3 2526.66   19.51   0
  -2   0   3 1267.79   16.01   0
   2  -3  -3 3222.66   22.62   0
  -3   1  -3 3095.14   25.50   0
  -1  -2  -3 2217.79   23.93   0
  -2   3  -3 2117.04   21.61   0
  -1  -2   3 3147.17   19.10   0
  -2   3   3 2878.34   21.37   0
  -1  -2  -3 2150.47   20.73   0
   1   2  -3 3515.77   19.94   0
  -3   1   3 2283.67   18.19   0
   3  -1   3 3436.89   26.23   0
   1   2   3 2377.65   24.21   0
   2  -3   3 2444.54   22.37   0
   3  -1  -3 2317.39   19.75   0
   2  -3   3 2671.57   23.85   0
  -2  -1  -3 1616.19   19.82   0
  -2  -1   3 1839.08   14.68   0
   3  -2   3 1861.38   18.20   0
  -3   2   3 1499.08   15.89   0
   2   1  -3 1777.56   14.70   0
  -1   3   3 1917.47   20.62   0
   2   1   3 1322.87   17.11   0
  -3   2  -3 1674.28   18.83   0
   1  -3  -3 1895.91   21.39   0
   1  -3   3 1576.45   17.60   0
   3  -2  -3 1782.18   16.92   0
   1  -3   3 1670.42   18.33   0
  -1   3  -3 2068.67   19.69   0
   3   0   3  283.15   10.27   0
   3   0  -3 1090.51   13.81   0
   3  -3  -3  209.33    7.52   0
   0  -3   3  287.27    7.77   0
  -3   0  -3  232.55   11.38   0
   0  -3  -3 1383.83   18.15   0
   0   3  -3  228.88    7.34   0
   0  -3  -3 1299.48   20.01   0
  -3   3  -3 1005.98   16.77   0
   3  -3   3  877.48   13.13   0
  -3   3   3  250.47    7.59   0
  -3   0   3  862.31   13.40   0
   3  -4  -3 1571.70   14.71   0
  -1  -3  -3 1075.06   14.33   0
  -4   1  -3 1522.19   16.97   0
  -3   4   3 1601.59   15.40   0
  -1  -3   3 1656.52   12.81   0
  -1  -3  -3 1071.24   13.93   0
   3  -4   3 1265.94   17.09   0
   1   3  -3 1574.86   12.62   0
  -4   1   3 1050.79   13.45   0
   1   3   3 1129.91   14.50   0
   3  -4   3 1029.81   16.14   0
   4  -1   3 1893.74   18.41   0
  -3   4  -3  877.33   12.86   0
   4  -1  -3 1018.04   12.77   0
  -2  -2   3 2365.17   15.99   0
  -2  -2  -3 3254.96   21.87   0
  -4   2   3 3422.00   20.50   0
   2   2  -3 2490.86   16.14   0
   4  -2   3 2419.46   18.91   0
   2   2   3 3299.81   22.60   0
  -2   4   3 2214.79   19.27   0
   2  -4   3 3772.39   23.55   0
   4  -2  -3 3515.51   21.39   0
   2  -4  -3 2553.00   20.91   0
  -2   4  -3 3248.70   23.56   0
   2  -4   3 3753.17   23.83   0
  -4   2  -3 2194.23   19.13   0
  -4   3   3  443.57   10.35   0
   4  -3   3  877.12   11.30   0
   3   1  -3 1042.45   12.21   0
   1  -4  -3 1145.85   16.24   0
  -4   3  -3  996.72   14.53   0
   3   1   3  436.17   10.07   0
   4  -3  -3  468.80    8.96   0
   1  -4   3  535.20   12.02   0
   1  -4  -3 1299.90   16.20   0
  -1   4   3  936.15   14.67   0
  -1   4  -3  567.62   10.38   0
   1  -4   3  495.09   10.04   0
  -3  -1  -3  514.84   12.42   0
  -3  -1   3  884.98   10.56   0
   4   0  -3  901.94   10.48   0
   4   0   3 1073.42   12.47   0
   0  -4   3 1227.83   12.11   0
   4  -4  -3 1193.89   12.02   0
   0  -4   3 1176.65   11.65   0
  -4   0  -3 1227.11   15.96   0
   0  -4  -3 1135.34   13.24   0
  -4   4   3 1051.01   11.23   0
   0  -4  -3 1086.78   16.17   0
   0   4  -3 1323.33   12.21   0
  -4   4  -3  832.54   12.68   0
  -4   0   3  871.96   11.06   0
   4  -4   3  870.81   13.16   0
   5  -1  -3   76.96    7.01   0
  -4   5  -3   77.06    8.09   0
   4  -5  -3  145.78    8.55   0
  -4   5   3  128.21    8.10   0
  -5   1  -3  124.05   11.04   0
  -1  -4   3  142.10    7.22   0
  -1  -4  -3   79.46   10.03   0
  -5   1   3   64.81    7.58   0
   1   4  -3  119.98    7.32   0
   4  -5   3  123.52   12.66   0
   1   4   3   77.50   11.52   0
   4  -5   3   81.28    8.72   0
  -1  -4  -3   72.04   11.66   0
   5  -1   3  124.41    9.70   0
  -2  -3   3  163.26    7.19   0
  -2  -3  -3  436.45   11.10   0
   3  -5   3  348.09   10.46   0
  -5   2   3  337.79   11.71   0
   2   3  -3  132.61    9.54   0
   2   3   3  355.44   11.32   0
  -3   5   3  165.11   11.59   0
  -3   5  -3  346.88   12.92   0
   3  -5   3  345.97   12.97   0
   5  -2   3  166.30   10.87   0
   5  -2  -3  447.68   12.60   0
   3  -5  -3  128.00    9.18   0
  -5   2  -3  112.96   10.67   0
  -3  -2  -3  174.95   10.07   0
  -3  -2   3  473.19    8.77   0
  -5   3   3  185.57    8.23   0
   3   2  -3  482.72   10.72   0
   5  -3   3  498.89   11.72   0
   3   2   3  165.71    9.48   0
   2  -5  -3  523.88   13.78   0
  -5   3  -3  437.49    9.96   0
  -2   5   3  432.23   12.50   0
   2  -5   3  206.38   12.26   0
   5  -3  -3  170.83   11.13   0
   2  -5  -3  551.76   14.11   0
   2  -5   3  207.55    9.16   0
   1  -5   3 1567.79   16.43   0
  -5   4  -3  100.78   11.76   0
   1  -5  -3  146.08   13.22   0
   5  -4   3  111.27   10.52   0
   4   1  -3  117.78    7.29   0
   4   1   3 1275.52   14.15   0
   5  -4  -3 1277.84   12.34   0
   1  -5   3 1620.35   16.50   0
   1  -5  -3  130.88   11.79   0
  -4  -1  -3 1425.40   15.32   0
  -1   5  -3 1660.87   16.75   0
  -5   4   3 1305.59   14.45   0
  -4  -1   3  132.69   10.73   0
   5  -5   3 1852.02   17.04   0
   5   0  -3 1618.81   12.49   0
   5   0   3  299.24    9.96   0
   5  -5  -3  352.87   11.53   0
   0  -5   3  354.12    8.91   0
  -5   5   3  304.76    8.63   0
  -5   0  -3  317.81    9.21   0
   0  -5  -3 1973.74   17.60   0
  -5   5  -3 1456.02   14.95   0
  -5   0   3 1713.55   13.95   0
   0   5  -3  360.45    9.03   0
   0  -5  -3 1928.55   18.26   0
   0  -5   3  357.26    9.19   0
  -5   6   3  732.18   10.63   0
   6  -1   3  678.07   11.51   0
   6  -1  -3  277.56    9.77   0
  -1  -5  -3  309.86   11.89   0
   5  -6  -3  965.03   14.11   0
  -6   1  -3  772.23   13.39   0
  -1  -5   3  761.16    9.80   0
  -1  -5  -3  302.70    8.34   0
  -6   1   3  267.87    8.04   0
   1   5  -3  901.53   12.60   0
   5  -6   3  250.90    9.01   0
   1   5   3  325.34   12.24   0
  -1  -5   3  837.30   12.56   0
   5  -6   3  348.73    9.88   0
  -5   6  -3  231.96   11.20   0
   4  -6  -3  488.28   13.16   0
  -6   2  -3  404.49   11.82   0
  -4   6  -3   27.57   10.06   0
  -2  -4   3  453.85    8.49   0
  -2  -4  -3   20.57    6.33   0
  -6   2   3   16.49    9.53   0
   2   4  -3  480.21   10.78   0
  -2  -4  -3   15.65    7.02   0
   4  -6   3   29.57    8.18   0
  -4   6   3  384.90   12.11   0
   2   4   3    8.17    9.66   0
   4  -6   3   12.59   10.74   0
   6  -2   3  465.13   11.87   0
   6  -2  -3   20.76    9.30   0
  -3  -3  -3  196.99    9.70   0
  -3  -3   3  365.50    7.97   0
  -6   3   3  167.86    8.12   0
   3  -6   3  178.53   11.43   0
   3   3  -3  321.36    9.82   0
   3   3   3  153.64    9.59   0
   3  -6   3  145.04   11.08   0
   6  -3   3  385.11   11.12   0
  -6   3  -3  299.05   11.18   0
   6  -3  -3  179.28    8.36   0
  -3   6   3  303.08   10.73   0
   3  -6  -3  348.90   12.15   0
   3  -6  -3  328.89    9.50   0
   4   2  -3  987.51   10.32   0
  -6   4  -3  969.26   12.03   0
   4   2   3  411.17   10.28   0
   6  -4   3 1115.55   13.46   0
   2  -6  -3 1323.41   16.22   0
   2  -6   3  534.23   12.51   0
   6  -4  -3  489.81   11.88   0
   2  -6  -3 1145.89   14.31   0
   2  -6   3  563.85   13.08   0
  -2   6   3  908.29   13.35   0
  -4  -2  -3  485.01   12.20   0
  -6   4   3  443.23    9.26   0
  -4  -2   3 1122.00   13.03   0
  -6   5  -3 1699.95   14.86   0
   1  -6  -3 2145.19   17.86   0
   1  -6   3 2480.17   15.94   0
   5   1  -3 1850.90   14.35   0
   6  -5   3 1700.98   15.29   0
   5   1   3 2182.70   16.40   0
   1  -6   3 2545.33   15.83   0
   6  -5  -3 2411.31   15.15   0
   1  -6  -3 1977.72   14.86   0
  -6   5   3 2123.14   14.60   0
  -5  -1  -3 2301.39   18.80   0
  -1   6  -3 2820.09   17.20   0
  -5  -1   3 1567.83   13.31   0
   6  -6   3  191.05    8.33   0
   6   0  -3  228.80    9.31   0
   6   0   3  609.12   10.72   0
  -6   6   3  625.07    9.79   0
   6  -6  -3  684.96   12.45   0
   0  -6   3  730.47   12.56   0
  -6   0  -3  570.64   12.06   0
   0  -6  -3  259.94    8.62   0
  -6   6  -3  214.00    8.71   0
  -6   0   3  177.70    7.56   0
   0  -6   3  691.89   12.79   0
   0   6  -3  632.60   10.12   0
   0  -6  -3  285.03   11.21   0
   6  -7   3  618.84   13.12   0
   7  -1  -3  466.33    9.77   0
   7  -1   3   20.97    7.91   0
  -7   1  -3   21.06    9.13   0
   6  -7  -3   34.92   10.59   0
  -1  -6   3   25.42    9.28   0
  -1  -6  -3  535.61   11.32   0
  -7   1   3  438.62    8.30   0
  -1  -6  -3  506.80   11.99   0
   1   6  -3   11.28    9.33   0
   6  -7   3  369.57   11.97   0
  -6   7   3   27.87    7.20   0
  -6   7  -3  393.14   11.28   0
  -1  -6   3   37.13    6.69   0
   7  -2  -3  482.07   10.20   0
  -7   2  -3  182.34   10.30   0
  -5   7  -3  354.54   10.85   0
   5  -7  -3  244.33    8.70   0
  -2  -5   3  189.07    7.11   0
  -2  -5  -3  490.78   10.80   0
  -7   2   3  422.73   10.48   0
   2   5   3  457.44   11.87   0
  -5   7   3  187.07    7.59   0
  -2  -5  -3  495.67   12.05   0
   2   5  -3  263.03    9.68   0
   5  -7   3  318.39   11.23   0
   5  -7   3  485.04   12.76   0
   7  -2   3  183.56    9.03   0
  -4   7  -3 1483.91   14.47   0
  -3  -4  -3 1802.28   13.81   0
  -3  -4   3  600.83    8.88   0
  -7   3   3 1894.02   15.17   0
  -3  -4  -3 2118.03   16.73   0
   4  -7   3 1988.73   14.37   0
   3   4  -3  577.12    8.68   0
   3   4   3 1929.47   16.35   0
   4  -7   3 1764.06   15.50   0
   4  -7  -3  540.17   12.27   0
  -7   3  -3  506.09    9.66   0
   7  -3   3  631.96   12.18   0
  -4   7   3  452.38   10.83   0
   7  -3  -3 1839.71   13.60   0
   4  -7  -3  674.51   12.67   0
  -4  -3   3  368.36    8.09   0
  -3   7   3  287.95    7.83   0
   3  -7   3  297.32   11.29   0
   4   3  -3  368.53   10.06   0
  -7   4  -3  379.40   11.35   0
   4   3   3  269.10    9.56   0
   3  -7   3  291.99    8.04   0
   7  -4   3  375.42    8.43   0
   3  -7  -3  378.97    8.82   0
   3  -7  -3  443.47   10.07   0
   7  -4  -3  344.17    8.60   0
  -4  -3  -3  328.79   10.64   0
  -7   4   3  284.65    8.24   0
  -7   5  -3  560.40   12.39   0
   5   2  -3  606.41   10.78   0
   5   2   3  458.53   10.39   0
   7  -5   3  508.58   11.39   0
   2  -7  -3  647.02   10.58   0
  -7   5   3  516.05   11.46   0
   2  -7   3  566.57   11.59   0
   2  -7  -3  642.99   11.67   0
   7  -5  -3  490.78    9.10   0
  -5  -2  -3  517.76   10.21   0
   2  -7   3  565.27    9.77   0
  -5  -2   3  472.13   11.73   0
   1  -7  -3  947.71   11.16   0
   6   1  -3  859.84   11.16   0
   7  -6   3  921.81   12.75   0
   6   1   3   77.03    8.25   0
   1  -7   3   97.13    7.30   0
  -7   6   3   70.77    7.33   0
   1  -7  -3  930.95   10.96   0
   7  -6  -3   77.36    9.83   0
   1  -7   3  110.48   10.04   0
  -6  -1  -3   86.03    9.53   0
  -6  -1   3  848.90   12.43   0
  -7   6  -3  901.85   14.12   0
   0  -7  -3   29.41   11.60   0
  -7   7   3  232.00   13.06   0
   0  -7   3  252.31   12.87   0
   7   0  -3   29.41    6.94   0
   7  -7   3   26.29   12.68   0
   7   0   3  203.49   10.29   0
   0  -7   3  244.62   12.98   0
  -7   7  -3   44.36   12.12   0
  -7   0  -3  192.13   11.47   0
   0  -7  -3   36.19   11.71   0
   7  -7  -3  192.25    9.69   0
  -7   0   3   13.31   10.73   0
   0   7  -3  218.26   12.98   0
   7  -8   3  135.80   13.46   0
  -8   1  -3  217.76   11.63   0
   8  -1  -3   86.73    9.71   0
   8  -1   3  217.02   10.02   0
  -1  -7   3  270.56   11.92   0
  -1  -7  -3  109.71    8.09   0
   7  -8  -3  247.40    9.94   0
  -8   1   3   80.25    7.57   0
  -7   8   3  208.72    9.60   0
   1   7  -3  220.14    9.38   0
   7  -8   3   84.84    9.25   0
  -7   8  -3   79.67    8.32   0
  -1  -7  -3  103.74   11.40   0
  -1  -7   3  226.59    9.22   0
  -8   2  -3   58.86   11.57   0
  -2  -6   3   62.00   11.43   0
   8  -2   3   55.68    7.06   0
   8  -2  -3   50.46    7.01   0
  -2  -6  -3   48.20   11.37   0
  -2  -6   3   86.47    7.89   0
   6  -8  -3   77.39   12.85   0
  -2  -6  -3   54.01   10.45   0
  -8   2   3   29.09    7.50   0
  -6   8   3   79.48    8.17   0
   2   6  -3   88.08   11.15   0
   6  -8   3   39.14    8.24   0
   2   6   3   47.71    8.36   0
  -6   8  -3   39.29    7.77   0
   6  -8   3   80.43   12.48   0
   5  -8  -3  254.51   13.13   0
  -3  -5  -3  106.30   11.69   0
  -3  -5  -3  115.04   10.71   0
  -3  -5   3  227.63   11.34   0
  -8   3   3   98.33   11.02   0
  -5   8  -3   87.67   10.92   0
   3   5  -3  190.69    8.48   0
   5  -8   3  102.52   11.26   0
   3   5   3  107.40   11.55   0
   5  -8  -3  183.93    9.42   0
   5  -8   3  102.21    8.74   0
  -5   8   3  160.40    8.36   0
  -8   3  -3  164.67   12.02   0
   8  -3   3  199.05   10.98   0
   8  -3  -3   98.51   10.86   0
  -4  -4  -3  467.71   12.25   0
  -4  -4   3  236.79    8.42   0
   4  -8   3  561.03   13.26   0
   4   4  -3  222.57   10.93   0
  -4   8   3  166.18    7.82   0
  -8   4  -3  230.26   12.42   0
   4  -8   3  537.92   12.37   0
   4   4   3  493.56   12.19   0
   4  -8  -3  201.61    8.76   0
   8  -4   3  237.18   12.02   0
   8  -4  -3  472.67   10.29   0
   4  -8  -3  253.70   10.12   0
  -8   4   3  518.45   12.79   0
  -8   5   3  333.62    9.87   0
   3  -8   3  434.88    9.84   0
  -8   5  -3   94.50    9.02   0
   5   3  -3  114.29   10.61   0
   3  -8   3  369.30   11.92   0
   5   3   3  336.88   11.40   0
   3  -8  -3   97.47   10.93   0
   8  -5   3  117.90   11.34   0
   3  -8  -3  100.93   12.74   0
   8  -5  -3  387.77   13.16   0
  -5  -3  -3  389.11   13.23   0
  -5  -3   3  110.58    8.17   0
   2  -8   3  309.32   12.43   0
  -8   6  -3  294.09   10.28   0
   6   2  -3  293.37    8.38   0
   6   2   3  275.29   10.92   0
   2  -8   3  295.42    8.88   0
   2  -8  -3  328.53   12.58   0
   8  -6   3  322.86   12.58   0
  -8   6   3  269.39   12.58   0
   2  -8  -3  315.02   11.69   0
   8  -6  -3  283.79   12.64   0
  -6  -2  -3  280.54    9.75   0
  -6  -2   3  331.89   12.64   0
  -8   7   3  362.29   10.11   0
   7   1  -3   23.24    9.65   0
   1  -8  -3   33.91    7.91   0
   7   1   3  357.05   10.88   0
   8  -7   3   43.30    8.50   0
   1  -8   3  395.14   12.40   0
   1  -8  -3   22.30   10.84   0
  -7  -1  -3  346.59    9.76   0
   8  -7  -3  430.32   10.27   0
  -7  -1   3   55.09   10.86   0
  -8   7  -3   20.65   12.27   0
   1  -8   3  453.52   12.89   0
  -8   8  -3   74.02   12.52   0
   0  -8  -3   96.82   11.76   0
   8   0  -3   64.70    6.98   0
  -8   0  -3  200.41   12.48   0
   8  -8   3   90.65   13.84   0
   8   0   3  255.62    9.99   0
   0  -8   3  375.58   13.48   0
   0  -8  -3   85.65    8.12   0
   0  -8   3  321.26   13.56   0
   8  -8  -3  213.47    9.85   0
  -8   0   3   82.16   11.46   0
   8  -8   3   72.30   13.87   0
  -8   8   3  368.11   14.55   0
  -7   9   3  223.70   13.56   0
   7  -9   3   10.17   10.00   0
   9  -2  -3   22.05   10.86   0
   9  -2   3  200.02   11.32   0
  -2  -7   3  257.79   13.52   0
  -2  -7  -3  -11.08   11.75   0
  -9   2   3    2.85   11.67   0
   7  -9  -3  262.11   14.92   0
   7  -9  -3  163.23   14.81   0
  -2  -7   3  277.85   13.73   0
  -2  -7  -3    1.00   12.55   0
  -7   9  -3   34.42   12.19   0
   7  -9   3   -6.89   12.98   0
   2   7  -3  257.61   13.69   0
  -9   2  -3  190.51   10.23   0
   9  -3   3  139.59    9.72   0
   9  -3  -3   11.06    9.53   0
  -9   3   3   12.93    7.13   0
  -3  -6  -3   21.14    9.87   0
  -3  -6   3  131.29    8.35   0
  -3  -6   3  126.94    8.24   0
   6  -9  -3   81.03    9.46   0
  -6   9  -3   11.89    7.19   0
  -6   9   3   73.00   10.74   0
   6  -9   3    9.78    7.53   0
   3   6  -3  109.20    8.21   0
   6  -9  -3   80.70   12.02   0
   3   6   3   35.35   10.79   0
  -9   3  -3   97.42    8.56   0
  -3  -6  -3   35.30   10.61   0
   6  -9   3   13.71    7.90   0
  -4  -5  -3  282.96   11.65   0
  -4  -5  -3  263.81   11.18   0
   5  -9  -3   19.07    8.69   0
  -4  -5   3   28.04   10.42   0
  -5   9   3   24.67    9.63   0
  -9   4  -3   35.01   11.25   0
   4   5  -3   29.06    7.23   0
   5  -9   3  173.21   10.85   0
   5  -9  -3   43.63   10.41   0
   4   5   3  190.23   11.42   0
   5  -9   3  231.69   11.55   0
   9  -4   3   16.63    7.29   0
   9  -4  -3  239.66   11.15   0
  -9   4   3  162.93    8.13   0
  -9   5  -3  286.92   12.75   0
   5   4  -3  270.03   11.21   0
   4  -9   3   19.70   10.68   0
   4  -9   3   19.14    7.24   0
   5   4   3   13.63    9.90   0
   4  -9  -3  250.65   10.79   0
   9  -5   3  246.10    9.37   0
  -9   5   3   39.55   10.94   0
   9  -5  -3    2.38    8.27   0
   4  -9  -3  334.32   12.84   0
  -5  -4  -3   11.84   10.71   0
  -5  -4   3  272.03   11.45   0
  -9   6  -3  831.96   13.40   0
   3  -9   3  103.70   11.03   0
   6   3  -3  992.02   12.99   0
   3  -9   3  131.33   10.22   0
  -9   6   3   68.56   11.77   0
   6   3   3   99.74   10.38   0
   3  -9  -3  860.55   11.20   0
   9  -6   3 1111.11   14.68   0
  -6  -3  -3   78.60   11.27   0
   3  -9  -3  926.39   12.55   0
   9  -6  -3   93.99   11.81   0
  -6  -3   3  862.46   12.71   0
   2  -9   3   69.52    9.38   0
  -9   7   3   99.74   10.12   0
  -7  -2   3  177.70   13.68   0
   7   2  -3  179.92   11.84   0
   2  -9   3   78.70   12.14   0
   7   2   3   92.53   11.13   0
   2  -9  -3  177.53   12.37   0
  -7  -2  -3   96.90   12.51   0
   9  -7   3  175.82   14.39   0
   2  -9  -3  240.57   13.09   0
   9  -7  -3   67.65   10.05   0
  -9   7  -3  206.86   15.55   0
   0   0   4    6.58    8.35   0
   0   0  -4    2.89    7.64   0
   1   0  -4 1453.76   17.22   0
   0  -1   4 4565.00   28.46   0
   0  -1  -4 1525.07   28.19   0
  -1   1   4 5138.05   34.64   0
   0   1  -4 4684.39   28.47   0
   1  -1   4 1462.99   21.93   0
   1  -1   4 1504.02   26.97   0
   0   1   4 1230.73   25.57   0
   1  -1  -4 5008.79   35.97   0
  -1   1  -4 2082.82   30.63   0
  -1   0   4 1323.43   16.92   0
   1  -2   4 2011.19   20.72   0
   1  -2  -4 1451.31   19.33   0
  -1  -1   4 1461.90   14.15   0
  -1  -1  -4 2420.18   45.49   0
  -1  -1  -4 2236.29   32.63   0
   1   1  -4 1562.16   15.47   0
   1  -2   4 2198.10   21.05   0
  -1   2   4 1349.72   18.23   0
  -2   1   4 2246.24   21.16   0
  -1   2  -4 2655.71   23.15   0
   2  -1  -4 2519.21   23.08   0
  -2   1  -4 1643.97   30.92   0
   2  -1   4 1461.06   21.39   0
   2   0   4 3084.74   36.49   0
   2   0  -4 2551.15   20.13   0
  -2   2   4 2996.97   21.77   0
  -2   0  -4 3268.23   38.57   0
   2  -2   4 3145.69   30.33   0
   0  -2   4 2952.90   19.28   0
   0  -2  -4 2411.42   29.23   0
   2  -2  -4 3506.38   24.27   0
   0   2   4 2974.78   33.40   0
   0   2  -4 3762.24   22.43   0
  -2   2  -4 2376.76   25.99   0
   0  -2  -4 3487.45   35.43   0
   2  -2   4 2709.05   27.76   0
  -2   0   4 2565.36   20.62   0
   2  -3  -4  501.26   10.28   0
  -1  -2   4  494.42    9.69   0
  -1  -2  -4 1868.90   20.65   0
   1   2  -4  544.84   10.15   0
  -2   3   4  419.46   10.92   0
  -2   3  -4 1699.81   19.58   0
   3  -1   4  506.37   12.75   0
  -3   1   4 1731.17   16.86   0
   1   2   4 1778.32   25.27   0
   2  -3   4 1663.85   18.56   0
   2  -3   4 1945.29   21.30   0
  -3   1  -4  467.25   13.06   0
  -1  -2  -4 2044.79   26.21   0
   3  -1  -4 1981.25   17.62   0
   3  -2   4 1278.84   16.01   0
  -2  -1   4 1287.65   13.33   0
  -3   2  -4 1055.60   18.49   0
   1  -3   4  515.86   12.27   0
   2   1  -4 1080.29   12.78   0
  -3   2   4  496.97    9.70   0
   2   1   4  458.76   13.47   0
   1  -3   4  525.29   10.13   0
  -1   3   4 1382.97   18.48   0
   3  -2  -4  502.52   11.81   0
  -1   3  -4  546.44   12.60   0
   1  -3  -4 1161.44   17.26   0
  -2  -1  -4  478.83   13.85   0
   3   0   4 1211.80   17.84   0
   0  -3  -4 4145.46   30.94   0
   3   0  -4 4022.85   22.42   0
  -3   3  -4 3368.13   26.82   0
   3  -3  -4 1316.26   14.60   0
  -3   0  -4 1290.96   19.22   0
   0  -3   4 1288.88   12.27   0
   0   3  -4 1438.73   12.93   0
   3  -3   4 3848.52   25.94   0
   0  -3  -4 5168.63   32.26   0
  -3   0   4 3516.35   21.54   0
  -3   3   4 1164.85   13.46   0
  -1  -3  -4 2858.47   24.42   0
  -4   1  -4  156.81    9.34   0
   3  -4  -4  165.44    9.61   0
  -3   4  -4 2190.13   20.93   0
  -1  -3   4  186.47    6.41   0
   3  -4   4 2746.79   20.96   0
  -3   4   4  180.82    8.92   0
  -1  -3  -4 2610.80   20.25   0
   1   3  -4  164.48    8.23   0
  -4   1   4 2248.65   15.95   0
   3  -4   4 2200.35   19.56   0
   1   3   4 2542.66   23.94   0
   4  -1   4  198.79    9.98   0
   4  -1  -4 2580.43   17.18   0
  -2  -2   4   58.63    5.40   0
  -2  -2  -4 1614.87   17.07   0
  -4   2   4 1644.37   14.68   0
   2   2  -4   44.92    7.39   0
   4  -2   4   55.31    8.01   0
  -4   2  -4   43.55    8.46   0
   2   2   4 1566.20   17.77   0
   2  -4   4 1595.55   16.34   0
   2  -4   4 1679.47   15.93   0
  -2   4   4   52.79    9.44   0
   4  -2  -4 1879.05   16.52   0
   2  -4  -4   46.51    9.44   0
  -4   3  -4  367.46   12.12   0
  -4   3   4 1044.12   11.45   0
   4  -3   4  288.89    9.82   0
  -1   4   4  298.79    9.10   0
   3   1  -4  369.50    9.51   0
   3   1   4  965.66   14.64   0
   1  -4  -4  365.24    9.88   0
   1  -4   4 1174.81   14.29   0
   1  -4   4 1184.94   13.27   0
   4  -3  -4 1105.95   13.20   0
   1  -4  -4  461.65   12.60   0
  -1   4  -4 1262.88   13.36   0
  -3  -1  -4 1171.23   18.60   0
  -3  -1   4  285.01    7.29   0
   4   0  -4 1308.30   11.95   0
   4   0   4  185.77    8.59   0
   4  -4  -4  203.22    9.28   0
   0  -4   4  201.95    8.74   0
  -4   4  -4 1142.39   15.58   0
  -4   0  -4  190.67   10.21   0
   0  -4  -4 1647.26   17.12   0
   0   4  -4  225.76    9.14   0
  -4   4   4  190.52    8.59   0
  -4   0   4 1290.80   14.24   0
   4  -4   4 1340.51   13.99   0
   0  -4   4  201.14    9.22   0
   0  -4  -4 1625.93   18.93   0
   5  -1  -4 1799.49   13.10   0
  -5   1  -4 1507.74   17.35   0
   4  -5  -4 1873.61   16.94   0
  -1  -4  -4 1997.05   17.51   0
  -4   5   4 1503.87   13.44   0
  -1  -4   4 1572.10   12.33   0
  -1  -4  -4 1858.46   15.29   0
  -5   1   4 1701.65   15.30   0
   1   4  -4 1819.08   13.13   0
  -4   5  -4 1423.12   14.67   0
   4  -5   4 2068.99   19.61   0
   4  -5   4 1365.95   17.63   0
   1   4   4 1722.84   17.38   0
   5  -1   4 1479.95   15.75   0
   3  -5  -4 1480.03   14.68   0
  -2  -3  -4 1360.07   16.87   0
  -3   5  -4 1136.22   14.12   0
  -2  -3   4 1430.10   11.71   0
   3  -5   4 1271.99   16.11   0
  -2  -3  -4 1211.05   14.54   0
  -5   2   4 1127.84   11.99   0
   2   3  -4 1522.46   13.65   0
   3  -5   4 1220.48   13.71   0
   2   3   4 1201.86   15.77   0
   5  -2   4 1473.76   16.32   0
  -3   5   4 1402.80   16.27   0
  -5   2  -4 1257.00   15.93   0
   5  -2  -4 1283.10   14.98   0
  -3  -2   4   99.95    9.57   0
  -5   3   4 2431.32   18.13   0
   3   2  -4  111.97    7.14   0
   5  -3   4  113.80    9.91   0
  -5   3  -4  113.26   11.11   0
   5  -3  -4 2553.80   18.24   0
   3   2   4 2225.03   18.38   0
   2  -5  -4  151.73   12.17   0
   2  -5   4 2656.53   19.11   0
   2  -5   4 2618.60   17.54   0
   2  -5  -4  129.88   11.66   0
  -2   5   4   96.33   10.77   0
  -3  -2  -4 2458.09   20.14   0
   5  -4   4 2970.05   19.34   0
   4   1  -4 3057.79   16.68   0
   4   1   4  477.86   11.14   0
   1  -5  -4 3330.63   21.24   0
   1  -5   4  620.33   10.55   0
   5  -4  -4  526.10   12.01   0
   1  -5  -4 3621.25   22.18   0
  -4  -1  -4  530.88   13.61   0
  -1   5  -4  637.08   13.59   0
   1  -5   4  623.32   13.33   0
  -5   4   4  516.46    9.56   0
  -4  -1   4 2957.68   18.56   0
  -5   4  -4 2796.59   19.85   0
   5   0  -4 2565.12   16.35   0
   5   0   4   83.94    8.91   0
   0  -5   4  112.49    7.48   0
   5  -5  -4  113.50   10.74   0
  -5   0  -4   91.90   10.83   0
  -5   5  -4 2102.82   18.81   0
   0  -5  -4 3095.32   20.75   0
  -5   5   4   89.06    7.45   0
   0   5  -4   91.38   10.66   0
  -5   0   4 2593.34   17.90   0
   0  -5   4   94.75   10.62   0
   0  -5  -4 3033.74   22.15   0
   5  -5   4 2926.45   19.79   0
   6  -1   4  191.03    9.41   0
   6  -1  -4   63.53    9.25   0
  -5   6   4  204.95    8.16   0
  -6   1  -4  195.53   10.76   0
   5  -6  -4  228.95    8.68   0
  -1  -5   4  238.40    7.96   0
  -1  -5   4  197.76    9.95   0
  -1  -5  -4   95.75    9.60   0
  -6   1   4  116.78    7.11   0
   1   5  -4  227.35    7.72   0
  -1  -5  -4  104.16   10.78   0
  -5   6  -4   80.44   10.58   0
   5  -6   4   76.78   11.39   0
   5  -6   4  155.23   12.33   0
   4  -6  -4  502.21   10.40   0
  -2  -4   4  563.34   10.88   0
  -2  -4  -4   77.24    9.02   0
  -6   2   4  105.35    9.85   0
  -4   6  -4   64.40   10.63   0
  -2  -4  -4   74.70   10.63   0
   4  -6   4  129.62    8.69   0
   2   4  -4  549.73   10.85   0
   4  -6   4  116.50   10.90   0
  -4   6   4  599.23   12.50   0
   2   4   4  111.66   10.80   0
   6  -2   4  575.12   10.28   0
  -6   2  -4  411.48    9.58   0
   6  -2  -4   60.94    7.00   0
  -3  -3  -4  108.12    9.24   0
  -3  -3   4  346.56   10.05   0
   3  -6   4  122.33   11.07   0
  -6   3   4  119.63   10.66   0
   3   3  -4  327.19    9.94   0
  -6   3  -4  288.69   11.21   0
   3   3   4  115.74    9.53   0
   3  -6   4  121.38    8.07   0
   6  -3   4  339.20   10.97   0
   3  -6  -4  317.62    9.25   0
   6  -3  -4  121.39    7.87   0
   3  -6  -4  314.49   12.06   0
  -3   6   4  290.30    8.23   0
  -2   6   4  143.15   10.34   0
   6  -4  -4 2256.39   16.59   0
  -6   4  -4  154.76    8.43   0
   2  -6  -4  177.26   11.06   0
   4   2  -4  162.94    9.56   0
   6  -4   4  168.90   10.15   0
   4   2   4 1844.94   16.00   0
   2  -6   4 2252.40   15.25   0
   2  -6  -4  162.72    9.04   0
   2  -6   4 2316.54   15.70   0
  -4  -2  -4 2257.06   19.58   0
  -6   4   4 2049.78   16.47   0
  -4  -2   4  180.15    9.84   0
   1  -6   4  417.56   12.04   0
   6  -5   4  761.65   10.54   0
   5   1  -4  757.72   11.50   0
   5   1   4  317.13   10.24   0
   1  -6  -4  831.14   14.63   0
   1  -6   4  385.54    9.18   0
   6  -5  -4  357.70   11.20   0
   1  -6  -4  829.82   11.22   0
  -5  -1  -4  365.18   11.64   0
  -6   5   4  320.05   11.19   0
  -1   6  -4  425.65   12.49   0
  -5  -1   4  725.26   10.41   0
  -6   5  -4  747.56   14.23   0
   0  -6  -4  529.75   12.45   0
   6  -6   4  442.52   12.30   0
   6   0  -4  439.48    7.96   0
   6   0   4  877.07   11.95   0
  -6   6  -4  369.72    9.14   0
  -6   6   4  945.87   12.94   0
  -6   0  -4  782.49   13.52   0
   0  -6   4 1007.95   11.28   0
   6  -6  -4  866.56   10.83   0
   0  -6  -4  514.16   11.99   0
   0  -6   4  958.16   11.49   0
  -6   0   4  407.97   10.79   0
   0   6  -4  896.80   10.90   0
   6  -7   4 1255.33   13.76   0
   7  -1  -4 1078.17   10.26   0
  -7   1  -4  358.20   11.27   0
   7  -1   4  357.28    9.40   0
  -1  -6   4  388.34   10.67   0
   6  -7  -4  419.63    9.59   0
  -1  -6  -4 1371.15   13.91   0
  -1  -6  -4 1295.74   15.00   0
  -7   1   4 1001.27   10.64   0
  -6   7  -4  887.06   11.14   0
   1   6  -4  455.26   10.75   0
  -1  -6   4  447.87   11.03   0
   6  -7   4  786.10   11.62   0
  -6   7   4  424.56   11.32   0
  -2  -5  -4  210.10   10.82   0
   7  -2  -4  192.20    9.25   0
   5  -7  -4  630.91   12.58   0
  -2  -5   4  509.86    8.67   0
  -2  -5  -4  206.28    9.40   0
  -7   2   4  157.26    9.57   0
   5  -7   4  164.28    8.37   0
  -5   7  -4  145.15    7.48   0
  -5   7   4  525.46   11.59   0
   2   5  -4  591.36   11.05   0
   5  -7   4  126.01    7.45   0
   2   5   4  182.50   10.84   0
  -7   2  -4  472.12    9.63   0
   7  -2   4  480.10    8.61   0
   4  -7  -4  483.28   11.97   0
  -3  -4  -4   52.05    8.58   0
  -3  -4   4  381.16   10.13   0
  -7   3   4   34.11    9.17   0
  -3  -4  -4   48.74    9.39   0
   4  -7   4   27.07    9.96   0
   3   4  -4  401.11    8.00   0
   4  -7   4    7.84    6.86   0
  -7   3  -4  392.06   11.38   0
   3   4   4   25.11    9.06   0
   7  -3   4  377.35   11.09   0
   7  -3  -4   55.47    9.42   0
   4  -7  -4  398.30    9.38   0
  -4   7   4  290.36    7.91   0
  -7   4   4   16.50    9.63   0
  -4  -3   4  891.52   10.13   0
   3  -7   4   12.19    9.86   0
  -7   4  -4  951.39   11.99   0
   4   3  -4  991.53   12.01   0
   3  -7   4   10.13    9.63   0
   4   3   4   20.42    8.12   0
   7  -4   4  963.86   12.80   0
   3  -7  -4 1056.11   13.22   0
  -3   7   4  779.75   11.62   0
   7  -4  -4    3.08    9.94   0
   3  -7  -4 1172.08   12.70   0
  -4  -3  -4   11.49    8.93   0
  -7   5   4  269.50   10.63   0
  -7   5  -4  474.02   10.03   0
   5   2  -4  488.03    8.50   0
   7  -5   4  571.57   11.49   0
   5   2   4  251.29    9.30   0
   2  -7   4  301.99   10.74   0
   2  -7   4  326.22   11.27   0
   2  -7  -4  536.05   11.25   0
   7  -5  -4  257.72    8.27   0
  -5  -2  -4  302.92   11.31   0
   2  -7  -4  589.15   13.02   0
  -5  -2   4  562.84    9.31   0
   7  -6  -4  160.97   10.19   0
   6   1  -4  312.42    9.47   0
   7  -6   4  395.05   11.15   0
   1  -7  -4  332.07    8.87   0
   6   1   4  119.09    6.57   0
   1  -7   4  152.60   10.35   0
   1  -7   4  160.44   10.10   0
  -7   6   4  135.71   10.18   0
   1  -7  -4  357.21   10.91   0
  -6  -1  -4  160.43   10.04   0
  -7   6  -4  331.46   11.60   0
  -6  -1   4  341.54    8.58   0
  -7   7  -4  134.70    8.90   0
   0  -7  -4  169.52   11.95   0
  -7   7   4   78.90    8.86   0
   7  -7   4  173.29    9.63   0
   7   0  -4  164.80   10.38   0
   7   0   4   96.86    9.75   0
  -7   0  -4   67.67   11.36   0
   0  -7   4  108.55   12.61   0
   0  -7  -4  194.98   11.94   0
   0   7  -4   80.16    8.97   0
   7  -7  -4   85.65    9.05   0
  -7   0   4  150.04   11.27   0
   7  -7   4   98.39    9.60   0
   0  -7   4   90.49    8.95   0
  -8   1  -4   70.92   11.29   0
   7  -8   4   -5.93   12.78   0
   8  -1  -4    3.21    9.49   0
   8  -1   4   65.68    9.37   0
  -1  -7   4   76.30   11.53   0
  -1  -7  -4    9.63    7.44   0
   7  -8  -4   75.06    9.25   0
  -7   8  -4   13.71   11.21   0
  -8   1   4   25.74   10.16   0
  -1  -7   4   79.30   11.98   0
  -7   8   4   74.12    8.86   0
   7  -8   4    3.17   11.94   0
   1   7  -4   60.15   11.68   0
  -1  -7  -4   15.92   11.01   0
   8  -2   4  331.01   10.66   0
   8  -2  -4  392.21    8.65   0
  -2  -6   4  380.52    9.00   0
  -2  -6  -4  454.13   12.12   0
   6  -8  -4  401.59   13.48   0
  -8   2   4  347.40   11.50   0
  -6   8  -4  342.07   11.92   0
  -6   8   4  348.87   12.53   0
  -2  -6   4  367.31   12.41   0
  -2  -6  -4  500.47   13.05   0
   6  -8   4  274.48   12.31   0
   2   6  -4  408.93   12.07   0
  -8   2  -4  296.96   12.50   0
   6  -8   4  411.44   13.68   0
   8  -3  -4  423.87   11.67   0
  -3  -5  -4  429.70   11.75   0
   5  -8  -4  344.82   10.13   0
  -3  -5   4  304.80    8.69   0
  -8   3   4  403.31   12.08   0
   5  -8  -4  319.80   13.13   0
   5  -8   4  530.14   13.15   0
  -3  -5  -4  443.79   13.53   0
   3   5   4  477.28   13.38   0
   3   5  -4  337.34    8.76   0
   5  -8   4  391.95    9.39   0
  -8   3  -4  288.00   12.73   0
  -5   8   4  269.34   11.53   0
   8  -3   4  285.20   11.30   0
  -8   4   4  538.96   12.78   0
  -4  -4   4  120.02   10.99   0
   8  -4   4  131.66    8.32   0
   4  -8   4  683.49   13.72   0
  -8   4  -4  120.14    8.81   0
   4   4  -4  114.14    7.65   0
   4  -8   4  583.71   12.88   0
  -4  -4  -4  699.20   13.74   0
   4   4   4  561.47   10.55   0
   4  -8  -4  109.11    8.34   0
  -4   8   4   78.91    7.61   0
   8  -4  -4  654.93   13.52   0
   4  -8  -4  133.20   13.03   0
  -4  -4  -4  621.27   13.32   0
   3  -8   4  203.75   12.02   0
  -8   5  -4  149.97    9.45   0
   5   3  -4  182.65    8.04   0
   3  -8   4  150.54   11.49   0
   5   3   4  142.48   10.63   0
   3  -8  -4  142.22   11.32   0
   8  -5   4  145.88   11.60   0
   8  -5  -4  188.75    9.38   0
   3  -8  -4  202.18   13.43   0
  -5  -3  -4  220.71   12.34   0
  -8   5   4  182.35   12.35   0
  -5  -3   4  122.05    8.46   0
   6   2  -4   36.61   10.29   0
   2  -8   4   42.88   10.99   0
   6   2   4   20.36    9.93   0
   8  -6   4   30.56    8.31   0
   2  -8  -4   32.32   10.62   0
  -8   6   4   23.93   11.89   0
   2  -8  -4   23.59   11.94   0
  -6  -2  -4   41.50   11.06   0
   8  -6  -4   38.21   11.73   0
  -6  -2   4   49.42    8.30   0
  -8   6  -4   42.48    9.11   0
   2  -8   4   27.45    8.13   0
  -8   7   4  423.10   10.45   0
   7   1  -4   32.23    9.57   0
   8  -7   4   12.54    8.31   0
   1  -8   4  451.24    9.75   0
   7   1   4  376.35   11.27   0
  -7  -1  -4  423.66   12.77   0
   1  -8  -4   23.33   11.02   0
  -8   7  -4    3.15   11.71   0
   1  -8  -4   14.36    7.53   0
   8  -7  -4  492.30   10.63   0
  -7  -1   4   29.43    7.57   0
   1  -8   4  442.92   13.29   0
  -8   0  -4  137.86   12.95   0
   8   0  -4   85.42    8.09   0
   0  -8  -4  142.47   12.98   0
   8  -8   4  139.21   14.67   0
   0  -8   4  202.04   14.03   0
   8   0   4  172.55   11.25   0
   0  -8  -4  104.86    9.80   0
   0  -8   4  208.02   13.85   0
  -8   0   4   72.76   12.41   0
   8  -8  -4  159.52   15.02   0
   8  -8   4   66.34   14.56   0
  -8   8  -4   75.88   13.68   0
  -8   8   4  166.49   15.00   0
   7  -9   4    9.46    9.57   0
   9  -2  -4    9.23    7.82   0
   9  -2   4   37.22   10.57   0
  -7   9   4   44.43   12.70   0
  -2  -7   4   53.60   12.83   0
  -2  -7  -4   24.41   11.59   0
  -9   2   4   22.04   11.56   0
  -2  -7   4   48.57   13.02   0
   7  -9  -4   31.31   14.11   0
   2   7  -4   77.28   12.95   0
  -2  -7  -4   16.50   12.51   0
   7  -9   4   12.02   12.95   0
   7  -9  -4   39.61   13.78   0
  -9   2  -4   30.80   12.90   0
  -7   9  -4   40.02   12.25   0
   9  -3   4  201.83    9.26   0
   9  -3  -4   58.79    7.31   0
  -3  -6  -4   65.01    9.07   0
  -3  -6   4  265.30   12.43   0
  -9   3   4   60.74   11.35   0
  -3  -6  -4   83.64   12.12   0
   6  -9  -4  187.86   14.10   0
  -3  -6   4  236.32   10.23   0
   6  -9   4   57.38    8.90   0
   3   6  -4  230.06   10.20   0
  -6   9   4  208.38   11.84   0
  -9   3  -4  212.79   11.00   0
   6  -9  -4  310.49   14.46   0
   3   6   4   84.70   12.64   0
   6  -9   4   79.75    9.44   0
  -9   4   4   75.21    7.98   0
  -4  -5  -4  150.56   10.74   0
  -4  -5   4   54.66   10.80   0
   5  -9  -4  107.92   12.30   0
  -4  -5  -4  152.62   11.39   0
  -9   4  -4   68.01   11.87   0
   5  -9  -4  101.15   10.71   0
   4   5  -4   66.57   10.35   0
   5  -9   4  112.25   10.69   0
   5  -9   4  102.91    8.48   0
   4   5   4  142.46   11.38   0
  -5   9   4   73.42    9.75   0
   9  -4   4   62.75   10.68   0
   9  -4  -4  142.96   10.58   0
  -9   5  -4  160.54   12.51   0
  -5  -4  -4  207.29    8.74   0
   4  -9   4  161.28    8.46   0
   5   4  -4  157.91    8.06   0
   4  -9   4  156.22   10.82   0
   4  -9  -4  164.83   10.56   0
   5   4   4  145.32   11.00   0
   9  -5   4  160.63   11.80   0
  -9   5   4  122.61    8.35   0
  -5  -4  -4  231.10   12.05   0
   9  -5  -4  190.10   11.99   0
  -5  -4   4  202.98   11.17   0
   4  -9  -4  168.36    9.44   0
   3  -9   4   41.28   11.53   0
   6   3  -4   17.99    7.01   0
   3  -9   4   29.89    8.66   0
   3  -9  -4   29.65    8.48   0
   6   3   4    9.87   10.93   0
   9  -6   4   21.70    9.34   0
  -6  -3  -4   21.85   12.84   0
  -9   6   4   49.27    9.55   0
   9  -6  -4   18.54    8.22   0
   3  -9  -4   34.83   12.27   0
  -6  -3   4   12.23   12.50   0
  -9   6  -4   27.54   13.64   0
   2  -9   4   52.24   12.72   0
  -9   7   4   52.90    9.84   0
   7   2  -4   -6.16    8.03   0
   2  -9   4   52.20    8.70   0
   9  -7  -4   80.09   13.74   0
  -7  -2  -4   62.01   12.09   0
   2  -9  -4    9.96   11.57   0
   7   2   4   47.36   11.15   0
   9  -7   4   14.18   13.04   0
  -9   7  -4   34.73   14.04   0
  -7  -2   4   16.45    9.00   0
   2  -9  -4    7.68    8.68   0
   0   0  -5    4.31    7.47   0
   0   0   5    3.85    8.20   0
   1   0   5 1273.02   47.98   0
   1   0  -5 2047.40   19.43   0
   0  -1   5  999.95   14.05   0
   0   1  -5 1110.45   13.90   0
   1  -1   5 1946.25   22.50   0
  -1   1   5 1122.67   17.35   0
   1  -1   5 2009.94   26.83   0
  -1   1  -5 2524.02   29.21   0
   0  -1  -5 2235.13   33.87   0
   1  -1  -5 1188.62   18.54   0
   0   1   5 1809.66   26.86   0
  -1   0   5 1926.09   19.97   0
  -1  -1   5  875.93   12.18   0
  -1  -1  -5 1112.42   31.32   0
   1  -2   5  939.13   14.29   0
   1   1  -5  851.21   12.34   0
   1  -2  -5  833.87   15.28   0
   1  -2   5  958.15   13.15   0
  -2   1   5 1023.85   15.10   0
  -1   2  -5 1268.95   16.03   0
  -2   1  -5  829.19   23.05   0
   2  -1   5  908.05   23.38   0
  -1   2   5  813.66   14.33   0
   2  -1   5  859.54   17.94   0
   2  -1  -5 1211.70   16.70   0
  -1  -1  -5  988.49   34.28   0
   2  -2   5  364.32   15.30   0
   0   2   5  298.70   16.49   0
   2   0   5  356.86   17.99   0
   2   0  -5  258.64    9.81   0
  -2   2   5  391.09    9.07   0
   0  -2   5  352.75    8.02   0
  -2   0  -5  321.42   22.37   0
  -2   2  -5  237.78   12.14   0
   0   2  -5  372.71    9.99   0
   2  -2  -5  375.63   11.44   0
   2  -2   5  253.08   11.80   0
   0  -2  -5  342.91   16.05   0
   0  -2  -5  242.21   12.26   0
  -2   0   5  265.67   10.11   0
  -1  -2   5 2040.70   14.36   0
   2  -3  -5 2329.72   19.75   0
   3  -1   5 2210.41   23.06   0
  -1  -2  -5 2742.83   26.59   0
  -3   1  -5 2109.52   26.16   0
   1   2  -5 2410.78   15.54   0
  -2   3   5 1972.50   16.47   0
   2  -3   5 2367.27   19.11   0
  -3   1   5 2598.16   19.26   0
   2  -3   5 2828.48   22.48   0
  -1  -2  -5 2974.96   34.74   0
   3  -1  -5 2579.07   18.14   0
  -2  -1   5 2819.13   16.96   0
   2   1  -5 3071.98   18.63   0
  -3   2   5 2799.13   18.61   0
   1  -3   5 2625.21   19.27   0
   2   1   5 2621.87   31.57   0
  -3   2  -5 2984.67   29.22   0
  -1   3  -5 3071.59   21.24   0
   3  -2  -5 2920.00   21.08   0
   1  -3   5 2736.82   20.59   0
  -1   3   5 3057.09   25.84   0
  -2  -1  -5 2853.35   35.91   0
   1  -3  -5 2975.35   23.72   0
   3  -2   5 2888.87   23.32   0
   3   0  -5 3855.89   20.65   0
   3   0   5 1630.67   20.84   0
  -3   0  -5 1676.40   23.74   0
   0  -3   5 1748.47   13.62   0
   0  -3  -5 3359.82   27.73   0
   3  -3   5 3184.43   27.00   0
   3  -3  -5 1814.73   15.30   0
   3  -3   5 3685.80   25.55   0
   0   3  -5 2048.81   15.74   0
   0  -3  -5 5062.79   32.85   0
  -3   3  -5 3352.17   26.98   0
  -3   0   5 3584.79   21.10   0
  -3   3   5 1575.33   14.85   0
   4  -1  -5  321.97    9.55   0
   3  -4   5  313.82    9.64   0
   3  -4  -5 1484.27   15.09   0
  -1  -3   5 1337.14   11.31   0
  -3   4  -5  295.75   11.82   0
  -1  -3  -5  339.83   10.37   0
   3  -4   5  275.21   11.19   0
  -3   4   5 1300.09   13.71   0
   1   3  -5 1501.39   13.15   0
  -4   1   5  262.89    9.48   0
  -1  -3  -5  401.14   15.75   0
   4  -1   5 1465.37   18.80   0
  -4   1  -5 1290.73   17.28   0
   2  -4  -5  726.54   13.46   0
  -2  -2   5  622.36   10.06   0
  -2  -2  -5 1947.40   19.73   0
  -4   2  -5  606.20   12.42   0
  -4   2   5 1944.89   15.18   0
   2   2  -5  686.12   10.30   0
   4  -2   5  647.76   12.04   0
   2  -4   5 2117.28   17.20   0
   2  -4   5 1857.73   16.59   0
   2   2   5 1947.17   23.20   0
   4  -2  -5 2119.73   15.95   0
  -2   4   5  622.33   12.58   0
  -2  -2  -5 2144.82   24.01   0
   4  -3   5  865.15   12.85   0
   4  -3  -5 1053.60   13.23   0
  -4   3   5 1031.17   12.61   0
   1  -4   5 1095.44   12.37   0
   3   1  -5  797.95    9.70   0
  -4   3  -5  753.46   13.31   0
   3   1   5  905.20   15.32   0
   1  -4   5 1059.90   11.81   0
  -1   4   5  819.58   14.13   0
   1  -4  -5  732.57   13.53   0
  -1   4  -5 1209.38   12.55   0
  -3  -1  -5 1074.00   19.38   0
   1  -4  -5  969.87   13.89   0
  -3  -1   5  854.34   11.27   0
  -4   4  -5   43.84   12.57   0
   4   0  -5   37.15    7.46   0
   4  -4   5   35.38    9.08   0
   4   0   5 2436.04   20.57   0
   0  -4  -5   49.91   12.14   0
  -4   0  -5 2469.72   23.52   0
   4  -4  -5 2631.68   16.75   0
   0  -4  -5   51.27    8.62   0
   0   4  -5 2933.00   16.45   0
   0  -4   5 2568.94   15.49   0
  -4   4   5 2330.83   15.42   0
   4  -4   5   52.66   11.97   0
  -4   0   5   31.60    7.81   0
  -5   1  -5  912.21   15.26   0
   5  -1  -5   45.20    9.61   0
  -4   5  -5   28.22   11.87   0
  -1  -4   5 1034.84   12.54   0
   4  -5  -5 1096.49   12.37   0
  -4   5   5  969.19   11.33   0
  -1  -4  -5   54.39    9.69   0
   4  -5   5   78.26   12.79   0
  -5   1   5   80.70    7.31   0
   1   4  -5 1107.82   10.90   0
  -1  -4  -5   74.47   12.36   0
   4  -5   5   47.99   11.91   0
   5  -1   5  987.31   14.08   0
   3  -5  -5 1462.46   14.67   0
   3  -5   5 1006.53   12.87   0
   3  -5   5  965.20   14.95   0
  -2  -3   5 1298.84   12.97   0
  -2  -3  -5  860.64   13.48   0
  -5   2   5  932.65   11.14   0
  -2  -3  -5  980.16   16.79   0
   2   3  -5 1430.02   11.75   0
  -5   2  -5 1308.24   16.77   0
   5  -2   5 1423.72   16.24   0
   2   3   5 1005.45   16.73   0
  -3   5   5 1329.18   15.63   0
   5  -2  -5  937.40   11.18   0
  -2   5   5  535.94   12.59   0
  -3  -2   5  551.05    9.14   0
  -5   3   5  964.48   11.75   0
  -5   3  -5  492.88   11.19   0
   3   2  -5  541.39    8.87   0
   5  -3   5  605.30   12.13   0
   2  -5   5 1036.04   12.50   0
   2  -5   5  916.77   13.91   0
   3   2   5  861.57   14.16   0
   5  -3  -5 1097.27   14.76   0
   2  -5  -5  602.36   14.08   0
   2  -5  -5  554.43   13.21   0
  -3  -2  -5  995.20   15.58   0
   5  -4   5  471.15   12.10   0
   4   1  -5  458.32   11.56   0
   4   1   5  846.06   13.15   0
   1  -5   5  987.81   14.11   0
   1  -5  -5  439.10   13.11   0
  -1   5   5  413.83   10.17   0
   5  -4  -5  903.14   13.39   0
  -4  -1  -5  823.78   15.46   0
   1  -5  -5  486.23   10.73   0
   1  -5   5 1074.22   12.52   0
  -5   4  -5  410.28   13.98   0
  -1   5  -5  975.43   12.03   0
  -4  -1   5  432.77   11.56   0
  -5   4   5  925.13   13.08   0
  -5   5  -5  266.82   12.06   0
   5   0  -5  345.95   10.69   0
   0  -5  -5  381.44   13.57   0
   0   5  -5  265.84    8.43   0
   5   0   5  243.52    9.86   0
   0  -5   5  274.97    8.57   0
  -5   0  -5  225.14   11.67   0
   0  -5   5  257.76    8.29   0
   5  -5  -5  265.64   11.26   0
   0  -5  -5  386.47   12.42   0
  -5   5   5  238.00   10.56   0
  -5   0   5  358.51    8.95   0
   5  -5   5  256.76   12.67   0
   5  -5   5  381.16    9.94   0
   5  -6   5  469.22   12.63   0
  -6   1  -5  144.63   10.59   0
   6  -1   5  186.84    7.01   0
   6  -1  -5  693.60   11.18   0
  -6   1   5  595.38   11.43   0
  -5   6   5  197.67   10.53   0
  -5   6  -5  556.54   12.56   0
  -1  -5   5  196.75    7.35   0
   5  -6  -5  170.37    8.39   0
  -1  -5  -5  820.20   12.51   0
  -1  -5  -5  806.99   14.85   0
   1   5  -5  189.26    7.41   0
   5  -6   5  675.66   14.37   0
  -2  -4  -5  858.85   14.75   0
   4  -6  -5 2630.29   16.98   0
  -2  -4   5 2583.98   15.53   0
  -6   2   5  694.53   11.96   0
  -2  -4  -5  748.53   10.46   0
   4  -6   5  818.57   13.79   0
   2   4  -5 2611.44   15.93   0
  -6   2  -5 2094.24   17.31   0
  -4   6  -5  666.52   13.38   0
   4  -6   5  655.47   13.06   0
   2   4   5  760.31   14.77   0
  -4   6   5 2376.09   16.31   0
   6  -2   5 2532.12   19.28   0
   6  -2  -5  750.54   11.73   0
  -3  -3  -5  467.05   11.42   0
   3  -6   5  478.05    9.82   0
  -3  -3   5  120.74    9.25   0
  -3   6   5  110.64    9.82   0
  -6   3   5  428.17   11.80   0
  -6   3  -5  117.24    8.00   0
   3   3  -5  111.43    9.40   0
   3  -6   5  450.96    9.63   0
   6  -3   5  129.61    9.89   0
   3   3   5  441.05   13.57   0
  -3  -3  -5  512.91   12.59   0
   3  -6  -5  117.92   11.23   0
   6  -3  -5  496.55    9.72   0
   3  -6  -5  125.88    8.09   0
  -6   4   5  688.00   10.31   0
  -6   4  -5  951.23   15.11   0
   4   2  -5  977.66   12.37   0
   6  -4   5 1010.14   13.24   0
  -2   6   5  831.11   12.75   0
   2  -6   5  749.58   12.88   0
   4   2   5  599.23   11.76   0
   2  -6   5  791.34   13.40   0
   6  -4  -5  661.00   12.44   0
   2  -6  -5 1005.23   12.29   0
   2  -6  -5 1083.55   14.10   0
  -4  -2  -5  678.36   14.21   0
  -4  -2   5  926.03   10.41   0
   1  -6   5  464.51   12.27   0
   6  -5   5  170.92   10.44   0
  -1   6  -5  554.92   12.86   0
   5   1  -5  170.43    7.32   0
   5   1   5  373.78   10.49   0
   1  -6   5  443.73   11.89   0
   1  -6  -5  196.43   11.62   0
  -5  -1  -5  443.08   12.45   0
   6  -5  -5  482.83    9.26   0
   1  -6  -5  177.59    8.10   0
  -6   5  -5  135.81   11.44   0
  -6   5   5  402.36    8.77   0
  -5  -1   5  157.25   10.45   0
   6  -6   5  720.94   13.53   0
   6   0  -5  703.38   10.89   0
   0  -6  -5  826.16   14.03   0
   6   0   5  245.27    9.23   0
  -6   0  -5  256.98   11.08   0
   0  -6   5  301.17   11.06   0
   0  -6   5  288.00   10.95   0
  -6   6   5  250.75   10.48   0
   0  -6  -5  771.45   10.89   0
   6  -6  -5  266.20   11.05   0
  -6   0   5  637.59    9.58   0
   0   6  -5  316.74   10.94   0
   6  -6   5  451.63   12.67   0
  -6   6  -5  530.38   12.16   0
  -6   7   5   84.70   10.94   0
  -7   1  -5   73.00   10.57   0
  -6   7  -5   33.16    8.30   0
   7  -1  -5   39.19    6.04   0
   7  -1   5   55.10    7.89   0
  -1  -6   5   64.09    6.75   0
  -1  -6  -5   48.08    9.99   0
   6  -7  -5   74.86   11.95   0
  -1  -6   5   87.18   10.57   0
  -7   1   5   34.82    9.94   0
   6  -7   5   42.05    9.88   0
   1   6  -5  107.15    9.46   0
  -1  -6  -5   56.81   11.24   0
   6  -7   5   44.41    8.04   0
   7  -2   5 1140.10   12.96   0
   7  -2  -5  699.37   11.22   0
  -2  -5   5 1139.47   10.77   0
  -2  -5  -5  774.90   12.09   0
   5  -7  -5 1361.70   14.64   0
  -7   2   5  694.46    9.49   0
  -2  -5  -5  853.93   13.98   0
  -5   7  -5  582.15   11.87   0
   2   5  -5 1384.28   12.97   0
  -5   7   5 1117.21   11.87   0
   5  -7   5  760.93   13.22   0
   5  -7   5  615.64   11.89   0
  -7   2  -5 1032.61   14.73   0
   4  -7  -5  618.51   12.29   0
  -4   7   5  458.21   10.81   0
  -3  -4  -5   82.23    8.58   0
  -3  -4   5  589.58   10.42   0
  -7   3   5   37.81    9.15   0
  -3  -4  -5   83.03    9.89   0
   4  -7   5   57.58    7.00   0
   3   4  -5  615.59   10.80   0
  -7   3  -5  542.81   12.41   0
   4  -7   5   34.25    9.62   0
   3   4   5   62.76    9.59   0
   4  -7  -5  616.47   12.26   0
   7  -3   5  569.64   11.88   0
   7  -3  -5   63.15    6.91   0
  -4  -3   5  645.04   10.98   0
  -7   4   5   19.55    9.66   0
   3  -7   5   15.72    9.74   0
  -7   4  -5  572.44   10.56   0
   4   3  -5  664.05   10.94   0
   4   3   5   16.61    8.40   0
   7  -4   5  665.44   11.64   0
   3  -7  -5  628.02   11.98   0
   7  -4  -5    7.43    9.92   0
   3  -7   5   26.53    9.66   0
  -3   7   5  492.67   10.59   0
  -4  -3  -5   13.90    9.04   0
   3  -7  -5  704.17   12.88   0
   2  -7  -5  297.94   10.33   0
   5   2  -5  288.56    7.73   0
   7  -5   5  288.67   10.49   0
   2  -7   5  148.46    9.94   0
   5   2   5  111.72    8.71   0
   7  -5  -5  159.14    7.70   0
   2  -7  -5  354.31   11.64   0
   2  -7   5  137.80   10.51   0
  -7   5   5  124.94    7.50   0
  -5  -2  -5  164.19   12.27   0
  -7   5  -5  317.93   11.98   0
  -5  -2   5  290.11   10.47   0
  -6  -1   5   11.85   10.72   0
  -7   6   5  783.42   13.09   0
   7  -6   5    8.76    9.46   0
   1  -7   5  851.29   12.97   0
   6   1  -5    7.43    6.01   0
   6   1   5  675.23   11.73   0
   1  -7   5  846.25   13.48   0
  -7   6  -5   10.87   11.33   0
  -6  -1  -5  732.42   13.99   0
   1  -7  -5   17.75   11.31   0
   1  -7  -5   12.68   10.29   0
   7  -6  -5  813.18   13.34   0
   0   7  -5  354.23   10.12   0
   7  -7   5   93.22    9.35   0
  -7   0  -5  299.96   13.01   0
  -7   7   5  309.27   12.88   0
   7   0  -5   90.24    7.41   0
   7   0   5  295.91   10.70   0
   0  -7  -5   98.38   11.99   0
   0  -7   5  353.86   10.16   0
   0  -7  -5  102.15    8.41   0
   7  -7  -5  333.03   13.41   0
  -7   0   5   70.19    7.93   0
   7  -7   5   57.24    9.03   0
  -7   7  -5   67.95    8.17   0
   0  -7   5  333.14   10.00   0
  -8   1  -5  514.77   13.91   0
  -1  -7  -5  397.53   10.36   0
   7  -8   5  404.66   14.08   0
   8  -1  -5  331.53    8.44   0
   8  -1   5  435.54   11.46   0
  -1  -7   5  506.46   10.60   0
  -1  -7  -5  411.50   12.04   0
  -8   1   5  360.60   11.42   0
   1   7  -5  574.69   13.60   0
   7  -8  -5  544.95   14.90   0
  -1  -7   5  517.22   14.03   0
   7  -8   5  227.47    9.53   0
  -7   8   5  506.00   14.18   0
  -7   8  -5  269.84    9.13   0
   2   6  -5  160.62   11.41   0
   8  -2   5  148.57    9.96   0
   8  -2  -5  148.18   10.53   0
  -2  -6   5  157.24    8.29   0
  -2  -6  -5  198.43   11.05   0
   6  -8  -5  118.09    9.13   0
  -8   2   5  134.83    8.06   0
  -6   8  -5  142.65   11.46   0
  -6   8   5  169.05   11.75   0
   6  -8   5  113.13   11.66   0
  -2  -6   5  141.50   11.92   0
  -8   2  -5  113.58   11.72   0
  -2  -6  -5  214.92   12.22   0
   6  -8   5  157.41    9.42   0
  -3  -5  -5  226.61   12.29   0
   8  -3  -5  209.33   10.95   0
  -3  -5  -5  228.97   10.91   0
  -3  -5   5  289.71    8.74   0
   5  -8  -5  281.86   12.84   0
  -8   3   5  187.77   10.93   0
   5  -8   5  175.35   11.52   0
  -8   3  -5  220.11   12.80   0
   3   5  -5  261.47   11.48   0
   5  -8   5  221.17   12.11   0
   3   5   5  241.82   12.43   0
   5  -8  -5  225.10   12.73   0
   8  -3   5  235.39   11.00   0
  -5   8   5  245.52   11.32   0
  -4  -4   5   42.91   10.64   0
   4  -8  -5   46.18   12.20   0
  -8   4   5  106.37    8.14   0
  -8   4  -5   40.77   11.89   0
   4  -8   5  140.62    8.44   0
   4   4  -5   29.76   10.51   0
   4  -8   5  160.78   11.38   0
   4  -8  -5   36.80    7.79   0
  -4  -4  -5  132.19   11.40   0
   4   4   5  122.31   11.12   0
   8  -4   5   33.77   11.24   0
   8  -4  -5  140.81   11.67   0
  -4   8   5   21.63    7.09   0
  -4  -4  -5  129.60   11.07   0
  -8   5  -5  259.01   13.74   0
  -5  -3  -5   97.15   12.05   0
   3  -8   5  147.42   11.58   0
   8  -5   5  244.23    8.93   0
   5   3  -5  292.50   11.45   0
   3  -8   5  133.39   11.24   0
   5   3   5  102.61   10.56   0
   3  -8  -5  262.88   11.44   0
   8  -5  -5  106.10   12.29   0
  -8   5   5  125.67   11.83   0
   3  -8  -5  273.15   13.50   0
  -5  -3   5  232.94   11.72   0
  -8   6   5  490.06   10.76   0
   8  -6  -5  558.73   10.92   0
  -6  -2  -5  535.82   15.80   0
   6   2  -5   40.39   10.31   0
   2  -8   5  575.18   12.80   0
   8  -6   5   21.89   11.32   0
   6   2   5  462.79   12.45   0
   2  -8  -5   21.74   10.48   0
  -8   6  -5   36.86    8.89   0
   2  -8  -5   32.20   12.05   0
  -6  -2   5   49.91    8.00   0
   2  -8   5  576.11   10.52   0
  -8   7  -5    3.31   11.60   0
   7   1  -5   17.69    9.80   0
  -7  -1  -5   41.79   10.96   0
  -8   7   5   34.06   12.03   0
   8  -7   5   11.07    8.24   0
   1  -8   5   51.91   11.40   0
  -7  -1   5   25.94   10.72   0
   7   1   5   60.83    9.53   0
   1  -8  -5   37.93   10.40   0
   1  -8  -5   16.65   11.06   0
   1  -8   5   55.73    8.37   0
   8  -7  -5   45.18    8.60   0
   8  -7   5    7.27    8.67   0
  -8   8  -5  343.15   11.04   0
  -8   0  -5   98.09   12.80   0
   8   0  -5  463.50   12.51   0
   8  -8   5  576.01   16.53   0
   0  -8   5  112.30   13.51   0
   0  -8   5   80.05    9.75   0
   8   0   5   66.64   10.82   0
   0  -8  -5  519.36   14.76   0
   0  -8  -5  488.71   14.48   0
  -8   0   5  387.11   10.62   0
   8  -8  -5   89.55   14.59   0
   8  -8   5  336.13   11.99   0
  -8   8   5   69.72   14.51   0
   7  -9   5   39.95    9.54   0
   9  -2  -5   40.13   11.17   0
   9  -2   5   99.63   10.80   0
  -2  -7   5  102.07    9.63   0
  -9   2  -5  113.30   13.38   0
  -2  -7  -5   68.68   12.59   0
  -3  -6   5   31.58    8.96   0
   9  -3   5   14.79   10.75   0
   9  -3  -5  134.69    8.67   0
  -3  -6  -5  140.77    9.04   0
  -3  -6   5   27.83   12.52   0
  -9   3   5  129.84    9.03   0
   6  -9  -5  -11.17   13.88   0
  -3  -6  -5  178.73   13.22   0
  -9   3  -5   14.59   13.51   0
   3   6  -5   19.24    8.65   0
   6  -9   5  111.10   12.74   0
   6  -9  -5   -1.50   13.49   0
  -6   9   5  -14.53   12.12   0
   6  -9   5  111.34    9.97   0
   4   5   5  201.99   13.56   0
  -9   4   5  234.18   12.13   0
  -4  -5   5   63.53    7.71   0
   5  -9  -5   51.99    8.65   0
   5  -9  -5   48.78   11.81   0
  -9   4  -5   66.62   13.47   0
   5  -9   5  259.14   11.99   0
   4   5  -5   85.82   10.32   0
   5  -9   5  234.59    8.82   0
  -4  -5  -5  282.15   13.28   0
  -5   9   5   45.76   10.60   0
   9  -4   5   48.31    7.53   0
  -4  -5  -5  263.49   12.48   0
   9  -4  -5  225.19   11.06   0
   4  -9   5  281.61    9.01   0
  -5  -4  -5  345.23   12.97   0
   4  -9  -5  130.90   13.44   0
  -9   5  -5  115.18   13.98   0
   5   4   5  300.02   11.90   0
   4  -9   5  312.05   12.29   0
   5   4  -5  104.30   11.79   0
   4  -9  -5  105.34   11.33   0
   9  -5   5   97.62   11.05   0
  -5  -4  -5  324.70   12.83   0
  -9   5   5  214.68    8.88   0
   9  -5  -5  295.80   12.52   0
  -5  -4   5  102.63   12.05   0
   3  -9   5   41.66   12.88   0
   6   3  -5   22.42   11.97   0
   3  -9   5   19.71    9.00   0
   3  -9  -5   39.24   11.65   0
   6   3   5   53.48   12.17   0
  -6  -3  -5   57.39   12.67   0
  -9   6   5   24.78   10.01   0
   9  -6   5   36.34   12.87   0
  -9   6  -5   38.13   15.35   0
   9  -6  -5   56.07   13.94   0
  -6  -3   5   30.27   13.30   0
   3  -9  -5   14.21   13.75   0
   2  -9   5  157.53   13.32   0
   2  -9  -5  216.04   13.94   0
   9  -7  -5  112.05   10.88   0
   7   2  -5  189.05   12.29   0
   7   2   5  168.41   12.04   0
   9  -7   5  214.30   10.71   0
   0   0  -6  771.24   14.57   0
   0   0   6  779.62   15.66   0
  -1   1   6 2584.26   23.26   0
   0   1   6 3954.58   36.20   0
   1   0  -6 4466.25   26.12   0
   0  -1   6 2188.00   17.85   0
   1   0   6 2739.18   56.65   0
   1  -1   6 4041.54   29.01   0
   0   1  -6 2566.74   20.12   0
   1  -1   6 4325.78   35.56   0
  -1   1  -6 5662.37   39.54   0
  -1   0  -6 3574.32   63.26   0
   0  -1  -6 5109.73   46.72   0
   1  -1  -6 2663.85   25.95   0
  -1   0   6 3968.00   25.19   0
   1   0   6 2410.06   43.35   0
   1  -2   6  540.08   12.61   0
  -1  -1   6 2251.89   17.06   0
   1   1  -6 2666.67   18.36   0
   1  -2   6  510.71   11.15   0
   1  -2  -6 2634.40   23.71   0
  -2   1   6  568.79   12.13   0
   2  -1   6 2502.65   30.62   0
   2  -1   6 2332.09   28.60   0
  -1   2  -6  500.10   12.37   0
  -1   2   6 2131.96   20.48   0
   2  -1  -6  450.45   11.78   0
   2   0  -6  728.34   12.22   0
  -2   2   6 1422.05   14.50   0
   0  -2  -6  706.68   17.07   0
   0  -2   6 1464.65   14.04   0
   0   2   6  781.76   19.03   0
   0   2  -6 1433.44   13.39   0
   2  -2   6  782.83   14.92   0
   2  -2  -6 1388.75   15.64   0
   2  -2   6  960.12   19.55   0
  -2   0   6  708.89   10.99   0
  -1  -2   6 6299.67   24.34   0
   2  -3  -6 6563.56   30.50   0
  -1  -2  -6 2902.60   29.35   0
   1   2  -6 7108.86   25.82   0
   2  -3   6 3084.59   23.85   0
  -1  -2  -6 2373.03   31.42   0
   3  -1   6 6928.80   40.77   0
   2  -3   6 2620.26   20.58   0
  -3   1   6 2700.81   19.08   0
  -2   3   6 5990.20   27.78   0
  -3   1  -6 6128.08   49.18   0
   3  -1  -6 2808.31   19.15   0
  -2  -1   6  591.28    8.91   0
   1  -3  -6  573.19   12.94   0
  -1   3  -6  265.25    8.41   0
   1  -3   6  214.77    8.05   0
   2   1  -6  639.26   10.80   0
  -3   2   6  205.61    7.69   0
   1  -3   6  202.86    9.21   0
  -2  -1  -6  231.22   19.40   0
   3  -2   6  520.08   15.13   0
  -2  -1  -6  265.61   22.42   0
   3  -2  -6  249.94    8.59   0
  -3   2  -6  531.51   15.29   0
   3  -2   6  628.10   13.25   0
  -1   3   6  619.75   13.90   0
   3   0  -6  834.63   12.50   0
   3   0   6  539.99   15.11   0
  -3   3  -6  704.66   14.73   0
   0  -3   6  608.94    8.84   0
   3  -3   6  832.15   15.55   0
   3  -3  -6  811.45   12.87   0
   0   3  -6  882.32   11.73   0
   0  -3  -6 1101.87   19.99   0
   3  -3   6  607.82   13.49   0
   0   3   6  758.02   16.28   0
   0  -3  -6  693.55   14.64   0
  -3   0  -6  676.72   19.07   0
  -3   0   6  713.53   11.80   0
  -3   3   6  586.00   10.89   0
   4  -1  -6  224.45    9.05   0
  -1  -3  -6  259.21   13.79   0
   3  -4   6  257.01    9.14   0
  -1  -3   6  332.19    7.03   0
   3  -4  -6  389.51    8.90   0
  -1  -3  -6  269.38   11.32   0
   1   3  -6  413.12    7.75   0
  -3   4   6  342.62    9.61   0
   3  -4   6  200.95    9.77   0
  -4   1  -6  388.58   13.85   0
  -4   1   6  227.46    7.18   0
   4  -1   6  402.22   11.89   0
  -2   4   6 2661.90   20.24   0
  -2  -2  -6 2325.65   30.22   0
  -2  -2  -6 1915.26   22.70   0
  -2  -2   6 2794.02   15.52   0
   2  -4  -6 2778.37   20.60   0
   2  -4   6 1775.26   15.83   0
   4  -2   6 2972.22   21.84   0
   2   2  -6 2878.06   16.50   0
  -4   2   6 1940.23   14.82   0
   2  -4   6 2036.98   18.20   0
   2   2   6 1945.68   27.09   0
   4  -2  -6 2164.89   16.27   0
  -4   2  -6 2516.08   25.38   0
   4  -3   6  384.94   10.54   0
  -4   3   6  407.81    8.18   0
  -4   3  -6  413.45   14.83   0
   3   1  -6  410.62    8.04   0
   1  -4   6  421.41   10.26   0
  -1   4  -6  539.60    9.57   0
   3   1   6  396.30   12.92   0
  -3  -1  -6  495.02   18.34   0
   4  -3  -6  482.09    9.35   0
   1  -4  -6  580.92   12.69   0
  -1   4   6  352.35   11.15   0
   1  -4  -6  399.40   12.10   0
  -3  -1   6  339.60   10.17   0
   1  -4   6  440.86    9.11   0
  -4   0  -6  909.86   18.74   0
   4   0  -6  630.74   12.46   0
   4   0   6  861.59   16.18   0
   0  -4   6  915.68   12.66   0
  -4   4  -6  498.99   14.99   0
   0  -4  -6  638.36   14.57   0
   4  -4  -6 1051.02   14.40   0
   0  -4  -6  806.35   15.50   0
   0   4  -6 1171.26   11.81   0
   4  -4   6  635.20   11.96   0
   4  -4   6  435.13   12.10   0
  -4   0   6  556.34   10.07   0
  -4   4   6  834.53   12.72   0
   5  -1   6    5.55    8.89   0
  -4   5  -6   66.09   12.25   0
  -1  -4  -6  139.81   12.39   0
   5  -1  -6  107.84    7.14   0
  -5   1   6   79.35    9.94   0
  -1  -4   6   -0.14    9.10   0
   4  -5  -6    3.22   10.61   0
  -4   5   6   15.02    9.61   0
  -1  -4  -6  108.29    9.87   0
   4  -5   6   92.80    9.13   0
   1   4  -6    9.97    6.68   0
   4  -5   6   80.20   11.33   0
  -5   1  -6    8.78    9.86   0
   3  -5   6 1099.53   15.64   0
  -2  -3   6  257.65    9.68   0
   3  -5  -6  242.85    9.06   0
  -2  -3  -6 1051.40   14.76   0
  -2  -3  -6 1376.49   22.18   0
   5  -2   6  251.51   11.20   0
  -5   2  -6  218.88   12.11   0
  -5   2   6  997.94   11.24   0
   2   3  -6  249.54   10.04   0
   3  -5   6  951.79   14.34   0
   5  -2  -6 1063.54   13.78   0
  -3   5   6  231.47    8.89   0
  -2   5   6  336.28    9.33   0
   2  -5  -6  472.20   10.87   0
  -5   3   6  188.44    8.30   0
   2  -5   6  179.24   10.83   0
   5  -3   6  412.23   11.38   0
   3   2  -6  471.52   10.92   0
   2  -5   6  196.41   12.05   0
  -3  -2   6  404.49    8.30   0
   3   2   6  183.70   12.88   0
   5  -3  -6  168.28   11.72   0
  -3  -2  -6  164.43   11.83   0
  -5   3  -6  413.53   14.16   0
   2  -5  -6  421.78   12.32   0
   5  -4   6  343.67   11.49   0
   4   1  -6  356.54    8.75   0
  -5   4  -6  288.93   12.77   0
   1  -5   6  410.90    9.31   0
   4   1   6  354.86   11.01   0
   1  -5   6  456.82   10.08   0
   5  -4  -6  552.82   12.40   0
   1  -5  -6  402.99   12.58   0
   1  -5  -6  311.93   12.14   0
  -1   5  -6  640.64   10.68   0
  -1   5   6  323.29   12.14   0
  -4  -1   6  338.82   11.13   0
  -4  -1  -6  504.50   14.57   0
  -5   4   6  364.95    8.84   0
  -5   0  -6 1032.77   16.67   0
   5   0  -6  489.37   11.16   0
   5   0   6 1197.41   14.93   0
  -5   5  -6  371.69   12.60   0
  -5   0   6  495.80   11.63   0
   0  -5  -6  514.38   10.81   0
   5  -5  -6 1205.55   14.36   0
   0  -5  -6  550.99   12.99   0
  -5   5   6 1165.26   11.56   0
   0   5  -6 1319.50   12.03   0
   5  -5   6  314.79   13.22   0
   0  -5   6 1257.64   11.66   0
   0  -5   6 1308.40   12.30   0
   5  -5   6  501.86   13.03   0
   5  -6   6  393.84   12.83   0
  -1  -5  -6  523.55   13.93   0
   6  -1   6  594.11   11.23   0
   6  -1  -6  433.59    8.19   0
  -5   6   6  605.34   11.91   0
  -1  -5   6  612.65   11.04   0
  -1  -5  -6  454.53   11.33   0
   5  -6  -6  656.74   10.38   0
  -5   6  -6  291.82    9.16   0
  -6   1   6  321.51    8.12   0
   1   5  -6  697.73    9.37   0
   5  -6   6  246.09    8.97   0
  -6   1  -6  542.85   12.99   0
   6  -2  -6  175.19    9.57   0
  -2  -4   6  141.17    6.94   0
  -2  -4  -6  161.11    9.38   0
   4  -6  -6  186.70   11.19   0
  -6   2   6  182.54    9.83   0
   4  -6   6  168.39    8.38   0
   2   4  -6  153.87    7.02   0
  -2  -4  -6  202.49   12.24   0
  -6   2  -6  132.37   10.86   0
   4  -6   6  122.74    8.29   0
  -4   6   6  138.15   10.87   0
   6  -2   6  149.83   10.17   0
   3  -6   6  427.50   12.10   0
  -3  -3  -6  370.97   12.73   0
   3  -6   6  347.69    8.89   0
   3  -6  -6  313.39    8.90   0
  -3  -3   6  286.18    9.88   0
  -3  -3  -6  394.24   12.38   0
  -3   6   6  246.01    8.12   0
  -6   3  -6  298.20   12.26   0
  -6   3   6  400.69   11.10   0
   3   3  -6  318.13    7.84   0
   6  -3   6  293.58   10.66   0
   3   3   6  349.67   12.45   0
   3  -6  -6  319.32    9.23   0
   6  -3  -6  371.05    9.11   0
  -6   4   6  113.96    7.65   0
   4   2  -6  324.21   10.52   0
   6  -4   6  347.31   10.71   0
   6  -4  -6   91.16    7.92   0
   2  -6   6  100.87    7.42   0
   2  -6   6   99.79   11.05   0
   4   2   6   94.16    9.30   0
   2  -6  -6  340.23   11.36   0
  -2   6   6  289.55   10.62   0
  -4  -2  -6   97.58   10.76   0
  -6   4  -6  315.35   13.28   0
   2  -6  -6  318.29   11.48   0
  -4  -2   6  343.68   10.44   0
  -6   5   6  324.40   10.55   0
   6  -5   6  656.45   12.41   0
  -6   5  -6  485.60   12.58   0
   1  -6  -6  629.48   13.01   0
   5   1  -6  626.14   11.21   0
   1  -6   6  333.09   10.99   0
   5   1   6  261.43    9.88   0
  -5  -1  -6  239.27   11.75   0
  -1   6  -6  292.28   11.85   0
   1  -6  -6  647.08   12.77   0
   6  -5  -6  261.49   11.02   0
  -5  -1   6  634.45    9.88   0
   1  -6   6  334.89    9.02   0
   6  -6   6 1135.78   12.61   0
   0  -6   6  196.87   10.60   0
  -6   0  -6  194.56   10.67   0
   6   0  -6  989.97   12.05   0
   6   0   6  195.99    8.99   0
   0  -6   6  212.27   10.26   0
   0  -6  -6 1131.29   15.50   0
  -6   6   6  181.37    7.56   0
   0  -6  -6 1232.33   14.28   0
   6  -6  -6  239.76    8.19   0
   0   6  -6  231.80   10.65   0
  -6   0   6 1079.29   12.92   0
  -6   6  -6  727.27   13.12   0
   6  -6   6  616.87   13.68   0
  -6   7   6  154.94    8.81   0
  -1  -6   6  158.48   11.98   0
  -6   7  -6  153.17   12.29   0
   7  -1  -6  230.82   11.03   0
   6  -7   6  141.63   12.31   0
   7  -1   6  124.84   10.00   0
  -1  -6  -6  280.26   13.55   0
  -1  -6   6  153.75   11.35   0
  -1  -6  -6  266.35    8.94   0
   6  -7  -6  113.75    9.77   0
   1   6  -6  172.30   11.71   0
  -7   1   6  181.10    8.37   0
  -7   1  -6  114.26   11.76   0
   6  -7   6  246.04   10.27   0
   7  -2   6  127.25    8.55   0
   5  -7   6  492.01   11.97   0
   7  -2  -6  375.30    8.01   0
  -2  -5   6  108.55    9.04   0
  -2  -5  -6  475.40   10.62   0
   5  -7  -6  140.99   10.46   0
  -7   2  -6   95.67    9.92   0
  -7   2   6  421.79    8.39   0
   5  -7   6  386.91   11.03   0
   2   5  -6  134.12    6.83   0
  -2  -5  -6  525.39   13.02   0
  -5   7   6  114.44    7.59   0
  -3  -4  -6  971.73   13.24   0
  -3  -4   6  762.28   11.21   0
  -7   3  -6  726.12   13.75   0
   4  -7  -6  802.09   12.77   0
  -4   7   6  663.12   11.42   0
  -7   3   6  902.04   11.87   0
   4  -7   6  950.35   10.88   0
   3   4  -6  742.63    9.52   0
   4  -7   6  870.35   10.69   0
   3   4   6  955.05   15.03   0
   4  -7  -6  790.55   12.84   0
   7  -3   6  800.86   12.85   0
  -3  -4  -6 1073.09   15.38   0
   7  -3  -6  949.17   12.05   0
   3  -7  -6  128.69    7.79   0
   3  -7   6  938.57   11.19   0
  -7   4  -6  115.45   11.05   0
  -7   4   6  929.36   12.46   0
  -3   7   6   99.10    8.89   0
   4   3   6  829.19   13.69   0
  -4  -3  -6 1039.27   16.28   0
   4   3  -6  130.61    6.95   0
   3  -7   6  883.99   10.57   0
   7  -4   6  146.95    9.50   0
   7  -4  -6 1021.38   13.50   0
  -4  -3  -6 1011.43   17.03   0
   3  -7  -6  127.94    9.98   0
  -4  -3   6  134.02    9.22   0
   2  -7   6  307.57   11.00   0
   5   2   6  237.87    9.54   0
   5   2  -6  227.64    9.86   0
   7  -5   6  220.65    9.95   0
   2  -7   6  308.48   10.58   0
  -5  -2  -6  355.38   11.67   0
   2  -7  -6  265.70   10.12   0
  -7   5  -6  243.90   11.47   0
   7  -5  -6  342.43    8.55   0
   2  -7  -6  270.36   11.02   0
  -7   5   6  250.74    8.16   0
  -5  -2   6  226.21   10.16   0
   7  -6  -6  263.22   13.05   0
  -7   6  -6  188.24    9.56   0
   1  -7   6  287.51   13.06   0
   7  -6   6  249.13   12.47   0
   6   1  -6  229.70   11.38   0
  -6  -1  -6  248.32   12.81   0
   7  -6   6  114.22   13.36   0
   1  -7   6  244.99    9.41   0
   6   1   6  233.95   11.28   0
  -1   7  -6  310.24   13.79   0
  -6  -1   6  223.09   12.40   0
   1  -7  -6  251.34    9.28   0
  -7   6   6  255.61   12.35   0
   1  -7  -6  273.76   13.23   0
   7  -7   6   78.72    9.21   0
  -7   0  -6  149.81   11.96   0
   7  -7   6  157.37    9.64   0
   7   0  -6  160.76   10.40   0
  -7   7   6  130.52   12.11   0
   0  -7   6  177.64   12.47   0
   7   0   6  150.35   10.12   0
   0  -7  -6  173.15    8.54   0
   0  -7  -6  156.79    9.53   0
   0  -7   6  129.12    9.21   0
  -7   7  -6   96.19    8.52   0
  -7   0   6  160.62   11.18   0
   7  -7  -6  204.85   12.88   0
   0   7  -6  153.06    9.50   0
   7  -8   6   54.69   12.08   0
   8  -1  -6   40.22    7.01   0
  -1  -7   6   68.22    8.35   0
   8  -1   6   49.30    9.30   0
  -1  -7  -6   53.01   11.32   0
  -1  -7  -6   46.55   10.26   0
  -7   8  -6   11.82   10.93   0
  -1  -7   6   54.81    8.59   0
   7  -8  -6   62.06   12.35   0
   7  -8   6   28.95   11.20   0
  -8   1   6   53.54    7.26   0
   1   7  -6   47.25    8.56   0
  -7   8   6   47.34    8.64   0
  -8   1  -6   47.09   11.14   0
  -6   8   6   92.15   11.76   0
   8  -2   6   90.60    9.66   0
   8  -2  -6   88.97   10.14   0
  -2  -6   6   87.83    7.97   0
  -2  -6  -6  135.53   10.40   0
  -8   2   6   94.53   10.55   0
  -2  -6   6  113.27    8.43   0
   2   6  -6  114.76    8.24   0
   6  -8   6   79.23   10.94   0
  -8   2  -6   93.67   11.99   0
   6  -8   6   83.10   12.01   0
   6  -8  -6  106.53   12.37   0
  -2  -6  -6  133.45   11.94   0
   8  -3  -6  664.67   12.43   0
  -5   8   6  169.68   11.06   0
  -3  -5  -6  713.36   13.39   0
  -3  -5   6  162.87   11.10   0
  -8   3   6  627.02   12.52   0
   5  -8  -6  144.51   12.14   0
   5  -8   6  627.90   13.85   0
  -3  -5  -6  806.70   15.23   0
  -8   3  -6  144.58   12.46   0
   5  -8   6  591.31   12.90   0
   3   5  -6  146.24    8.24   0
   5  -8  -6  142.35   12.36   0
   8  -3   6  164.89   10.55   0
  -4  -4   6  203.09   11.10   0
  -8   4   6  113.88   11.04   0
   4  -8  -6  205.85   12.78   0
  -4   8   6  141.06    7.93   0
  -8   4  -6  224.92   13.21   0
   4  -8  -6  176.91    8.71   0
   4  -8   6  155.11    8.36   0
  -4  -4  -6  145.69   12.03   0
   4   4  -6  222.32    8.35   0
   4  -8   6  127.47    8.27   0
   8  -4   6  206.63   11.90   0
   4   4   6  136.63   11.92   0
   8  -4  -6  119.66    8.37   0
  -4  -4  -6  146.61   11.25   0
   3  -8   6  196.78   11.76   0
   5   3  -6  335.49   11.86   0
   3  -8   6  179.13   11.48   0
   5   3   6  146.33   13.18   0
   3  -8  -6  318.31   11.47   0
  -5  -3  -6  189.70   12.03   0
   8  -5   6  295.98   12.13   0
   8  -5  -6  150.87    9.40   0
  -8   5  -6  308.10   11.10   0
  -8   5   6  169.10   11.88   0
  -5  -3   6  308.37   11.78   0
   3  -8  -6  343.48   13.05   0
   8  -6   6  477.28   12.62   0
   6   2  -6  469.40   11.87   0
   2  -8   6   77.24   11.48   0
  -8   6  -6  386.27   14.01   0
  -6  -2  -6   64.00   12.98   0
   2  -8  -6  440.91    9.59   0
  -8   6   6  102.18    8.69   0
   8  -6  -6   83.85    8.76   0
   6   2   6   87.43   10.50   0
  -6  -2   6  382.62   10.10   0
   2  -8   6  103.53    8.65   0
   2  -8  -6  516.27   11.03   0
  -7  -1  -6  457.22   16.09   0
   7   1  -6   68.03    7.50   0
   8  -7   6  128.30   12.00   0
   1  -8   6  495.87   10.55   0
  -8   7   6  507.70   14.01   0
   8  -7   6   85.41    8.94   0
   8  -7  -6  546.24   14.13   0
   7   1   6  469.91   12.67   0
   1  -8   6  550.89   13.92   0
  -7  -1   6  163.23   11.14   0
   1  -8  -6  103.79   12.21   0
   1  -8  -6  120.09   10.91   0
  -8   7  -6   74.55   11.45   0
  -8   8   6  298.91   15.44   0
  -8   0  -6  246.92   16.81   0
  -8   8  -6  131.98    9.79   0
   0  -8   6  411.70   14.61   0
   8  -8   6  159.66   11.49   0
   8   0  -6  143.61    8.83   0
   0  -8   6  281.84   14.68   0
   0  -8  -6  202.07    9.87   0
   8   0   6  324.80   12.37   0
  -8   0   6  114.04   12.88   0
   0  -8  -6  217.54   13.98   0
   8  -8  -6  377.95   15.52   0
   0   8  -6  385.85   14.99   0
   8  -8   6   75.22   14.34   0
   6  -9  -6  131.68   10.15   0
   9  -3   6  106.72   11.08   0
   9  -3  -6   10.19    8.07   0
  -3  -6  -6   13.90   11.31   0
  -3  -6   6   92.38    9.40   0
  -9   3   6   23.11    8.21   0
  -9   3  -6  130.90   14.17   0
  -3  -6  -6    8.95   12.52   0
   6  -9   6   28.01   11.99   0
   3   6  -6  100.38   12.89   0
   6  -9  -6  107.19   13.76   0
   6  -9   6  -13.96    9.17   0
  -6   9   6   77.55   12.25   0
   9  -4  -6  231.21    9.75   0
  -4  -5   6   67.39   12.47   0
  -9   4   6  171.99    9.75   0
  -5   9   6   41.49   11.59   0
  -4  -5  -6  296.67   14.14   0
   5  -9  -6  115.95   13.79   0
  -9   4  -6   80.98   14.71   0
   5  -9  -6   47.75   12.80   0
   5  -9   6  207.69   12.95   0
   4   5  -6   71.58    9.05   0
   5  -9   6  179.79   10.35   0
   4   5   6  276.12   14.74   0
   9  -4   6   86.13   11.77   0
  -4  -5  -6  336.40   13.56   0
   4  -9  -6  241.06    9.44   0
   4  -9  -6  284.60   11.19   0
   9  -5   6  277.03   13.87   0
   4  -9   6   56.36   12.41   0
  -4   9   6  176.05   11.72   0
  -5  -4  -6   51.74   12.50   0
   5   4   6   44.85   12.89   0
   4  -9   6   57.42    9.18   0
   5   4  -6  251.01   10.08   0
  -9   5   6   39.76   12.47   0
   9  -5  -6   54.81    9.21   0
  -9   5  -6  267.12   16.26   0
  -5  -4   6  206.43   10.32   0
  -5  -4  -6   48.04   13.11   0
   3  -9   6  452.80   14.11   0
  -9   6   6  318.15   11.49   0
   3  -9   6  432.41   13.49   0
   6   3  -6  777.52   14.24   0
  -6  -3  -6  359.74   17.16   0
   6   3   6  355.23   14.16   0
  -9   6  -6  638.19   17.71   0
   9  -6   6  682.88   16.13   0
   9  -6  -6  392.98   11.78   0
  -6  -3   6  736.60   16.00   0
   3  -9  -6  628.63   11.05   0
   3  -9  -6  721.98   17.17   0
   0   0  -7   13.01    7.28   0
   0   0   7   12.58    8.01   0
   0  -1  -7 1936.18   26.02   0
   0   1   7 1749.95   22.95   0
   0  -1   7 1517.13   14.88   0
   1   0  -7 1842.13   16.31   0
   1  -1   7 1681.26   18.54   0
  -1   1   7 1836.54   19.71   0
  -1   1  -7 2200.22   24.15   0
  -1   0  -7 2330.25   39.67   0
   0   1  -7 1872.10   17.27   0
   1   0   7 1859.60   34.18   0
  -1   0   7 1725.05   17.80   0
   1   0   7 1797.53   36.14   0
   1  -1  -7 1744.55   19.19   0
   2  -1  -7 3139.28   22.22   0
   1  -2   7 2989.02   23.04   0
  -1  -1   7  356.50    7.80   0
   1   1  -7  450.43   10.01   0
   1  -2  -7  458.40   12.92   0
   2  -1   7  405.71   16.07   0
   2  -1   7  357.54   13.24   0
  -1   2  -7 3559.74   24.29   0
   1  -2   7 2750.29   19.52   0
  -2   1   7 2936.40   21.00   0
  -1   2   7  327.69   10.55   0
   2   0  -7  908.54   12.46   0
  -2   2   7 2025.24   17.48   0
   0  -2   7 1832.14   15.21   0
   0   2   7  998.95   21.99   0
   0   2  -7 2368.97   17.16   0
   2  -2   7  888.66   14.60   0
   2  -2   7 1093.54   19.39   0
   0  -2  -7  901.67   18.77   0
   2  -2  -7 2437.41   21.29   0
  -2   0   7  891.82   11.73   0
   3  -1  -7  231.25    9.55   0
  -1  -2  -7  197.15   13.40   0
  -1  -2   7   39.14    7.20   0
   2  -3   7  189.56    8.71   0
  -1  -2  -7  234.40   12.57   0
   2  -3  -7   24.22    8.52   0
   3  -1   7   52.85    9.90   0
   2  -3   7  184.17    9.84   0
  -3   1  -7   25.28   11.82   0
   1   2  -7   22.85    7.58   0
  -3   1   7  157.53    7.19   0
   3  -1   7   41.66   11.63   0
  -2   3   7   47.96    7.77   0
  -2  -1   7 1061.05   12.10   0
  -3   2  -7 1083.20   17.67   0
  -1   3   7 1021.89   15.98   0
   1  -3  -7 1163.85   15.94   0
   2   1  -7 1247.99   12.72   0
  -3   2   7  427.31    8.98   0
   1  -3   7  408.44    9.96   0
  -1   3  -7  527.13    9.85   0
   1  -3   7  436.87   11.14   0
   3  -2   7  891.93   16.14   0
   3  -2   7 1130.96   16.56   0
   3  -2  -7  486.83   12.00   0
   0  -3  -7  884.40   15.84   0
  -3   3   7 1657.82   13.62   0
   3   0  -7 1025.46   12.72   0
   0   3   7 1057.67   19.82   0
   0  -3   7 1707.08   13.90   0
   3   0   7 1571.67   29.41   0
   3  -3   7 1205.05   17.88   0
   3  -3   7  774.19   12.05   0
   0   3  -7 1809.30   13.81   0
   0  -3  -7 1388.03   21.49   0
   3  -3  -7 1727.02   16.17   0
  -3   0  -7 1637.22   40.04   0
  -3   0   7  978.42   11.45   0
   4  -1  -7  184.56   10.67   0
   3  -4   7  172.77   13.09   0
  -4   1  -7  103.13   14.35   0
  -1  -3   7  133.67    9.41   0
  -1  -3  -7  183.00   12.74   0
   3  -4  -7  115.67   11.00   0
   1   3  -7  133.77    7.21   0
  -3   4   7  126.04   10.13   0
  -4   1   7  159.90   10.63   0
   3  -4   7  126.88   10.72   0
  -1  -3  -7  153.44   14.25   0
   4  -1   7  141.18   13.45   0
  -2  -2  -7   53.16   12.27   0
  -2   4   7 1312.14   16.23   0
  -2  -2   7 1434.10   13.51   0
  -2  -2  -7   58.41   16.73   0
   2  -4   7   49.91    8.58   0
   4  -2   7 1457.13   18.50   0
   2   2  -7 1420.19   12.08   0
  -4   2   7   70.02   10.47   0
  -4   2  -7 1115.85   21.26   0
   2  -4   7   39.84   10.45   0
   2  -4  -7 1306.82   16.41   0
  -2   4  -7   72.06    9.56   0
   4  -2  -7   57.90   11.14   0
   1  -4  -7  949.15   15.32   0
   4  -3   7  754.12   16.48   0
  -4   3   7  884.48   11.20   0
  -3  -1  -7  816.52   24.24   0
  -3  -1  -7  948.37   25.44   0
   3   1  -7 1087.22   11.41   0
   3   1   7  878.05   24.00   0
   1  -4   7  933.71   13.29   0
   1  -4   7  937.58   14.46   0
  -4   3  -7  836.64   14.55   0
   4  -3  -7  998.17   14.93   0
  -1   4  -7 1042.66   12.28   0
   1  -4  -7 1323.55   18.39   0
  -1   4   7  983.87   16.29   0
  -3  -1   7 1071.31   11.27   0
   4  -3   7 1101.64   15.56   0
   4   0  -7 3265.82   18.71   0
   4   0   7   94.27   11.11   0
   0  -4   7  119.78    7.03   0
   0  -4  -7 2732.77   22.68   0
   4  -4   7 3464.40   23.85   0
  -4   4  -7 2385.18   21.03   0
   4  -4  -7  112.81   11.24   0
   0  -4  -7 3996.01   26.27   0
   0   4  -7  137.40   10.50   0
  -4   0   7 3026.77   18.96   0
  -4   0  -7   99.03   13.03   0
  -4   4   7  102.08    7.22   0
   4  -4   7 2029.66   17.94   0
   5  -1   7 1515.23   17.21   0
   4  -5  -7 1619.68   14.13   0
   5  -1  -7 1295.21   13.27   0
  -1  -4   7 1622.25   13.74   0
   4  -5   7  935.14   14.18   0
  -1  -4  -7 1325.65   18.01   0
  -4   5   7 1482.65   14.65   0
   4  -5   7 1304.49   14.24   0
  -5   1  -7 1412.79   21.09   0
  -5   1   7 1240.07   13.49   0
  -1  -4  -7 1353.09   15.80   0
   1   4  -7 1833.05   14.65   0
  -3   5   7  986.62   13.88   0
  -5   2  -7 1008.20   17.40   0
  -2  -3   7  958.90   11.86   0
  -2  -3  -7  624.04   14.64   0
   3  -5  -7 1176.35   15.07   0
  -5   2   7  616.73   11.87   0
   2   3  -7 1290.16   12.86   0
   3  -5   7  499.34    9.58   0
   5  -2   7 1026.88   15.36   0
  -2  -3  -7  752.51   17.43   0
   5  -2  -7  650.80   12.08   0
   3  -5   7  681.01   11.43   0
  -3  -2   7  359.12    8.06   0
   2  -5  -7  360.00   11.82   0
   3   2   7 2552.51   30.34   0
  -2   5   7  338.15   11.80   0
   2  -5   7 3052.74   20.11   0
   5  -3   7  388.44   11.33   0
   3   2  -7  410.51   10.65   0
  -3  -2  -7 3092.34   32.21   0
   2  -5   7 2371.39   15.61   0
  -5   3  -7  321.66   13.30   0
  -5   3   7 2557.28   15.95   0
  -3  -2  -7 3051.07   31.78   0
   5  -3  -7 3121.24   19.92   0
   5  -4   7 1054.33   14.40   0
  -4  -1  -7  386.79   15.75   0
   5  -4   7  555.62   14.68   0
   1  -5   7  420.83    9.31   0
   1  -5   7  467.80    9.81   0
   4   1   7  369.31   13.56   0
  -1   5   7  953.60   14.48   0
   4   1  -7 1061.79   11.40   0
   1  -5  -7 1230.73   15.78   0
   5  -4  -7  452.41   12.41   0
  -1   5  -7  507.71   10.18   0
  -4  -1   7  949.22   13.24   0
   1  -5  -7  948.73   14.61   0
  -5   4  -7  790.10   15.05   0
  -5   4   7  405.10    8.82   0
   5  -5   7  616.24   13.78   0
   5   0  -7 1111.39   12.82   0
   5   0   7   57.64   10.64   0
   0  -5   7   88.51    9.40   0
   0  -5  -7 1280.55   15.67   0
   5  -5  -7   69.86   10.64   0
   0   5  -7   78.07   10.18   0
   0  -5   7   54.16   10.20   0
  -5   0   7 1098.73   11.35   0
   0  -5  -7 1037.38   15.12   0
   5  -5   7 1232.87   15.88   0
  -5   5   7   67.92    6.90   0
  -5   5  -7  750.70   12.07   0
  -5   0  -7   59.33    9.82   0
   5  -6   7  141.21   10.51   0
   6  -1  -7  245.65    7.26   0
   6  -1   7  529.54   11.34   0
  -6   1  -7  481.03   14.82   0
  -1  -5   7  538.97    8.82   0
  -5   6   7  574.26   11.51   0
  -1  -5  -7  275.11   11.78   0
  -1  -5  -7  254.63   10.18   0
   5  -6  -7  590.10   10.23   0
  -6   1   7  212.82    7.48   0
  -5   6  -7  198.07   11.38   0
   1   5  -7  665.10   11.49   0
   5  -6   7  258.04   11.75   0
   6  -2  -7  769.26    9.65   0
  -2  -4   7   71.95    8.78   0
  -2  -4  -7  755.42   14.03   0
  -6   2  -7   53.02   10.33   0
   4  -6  -7   72.07    7.54   0
  -6   2   7  773.05   11.74   0
   2   4  -7   67.23    6.68   0
   4  -6   7  816.12   11.26   0
   4  -6   7  677.01   12.59   0
   6  -2   7   53.85    9.26   0
  -4   6   7   68.59    9.93   0
  -2  -4  -7  970.35   16.75   0
  -3  -3   7  130.53    9.25   0
  -3  -3  -7  390.37   13.85   0
   3  -6  -7  145.53    7.82   0
  -6   3   7  309.98    8.32   0
  -3   6   7  112.58    9.84   0
   3   3  -7  169.53    7.21   0
   6  -3   7  129.32    7.31   0
   3  -6   7  293.80    8.43   0
   3   3   7  301.89   15.33   0
   6  -3  -7  319.59    8.37   0
  -6   3  -7  153.54   11.87   0
   3  -6   7  377.60   11.73   0
  -3  -3  -7  327.48   13.19   0
  -6   4   7 1151.26   11.78   0
   4   2   7 1101.81   18.17   0
   4   2  -7  395.75    8.32   0
   6  -4   7  327.16   10.66   0
   2  -6   7 1152.89   11.33   0
   2  -6   7 1371.88   15.21   0
  -6   4  -7  343.91   12.60   0
  -4  -2  -7 1258.30   20.46   0
   2  -6  -7  410.43   11.47   0
   6  -4  -7 1352.49   14.88   0
  -2   6   7  229.61   10.37   0
  -4  -2   7  279.88    7.81   0
   2  -6  -7  382.48   11.42   0
   6  -5   7 1088.94   14.18   0
   5   1  -7 1037.04   10.80   0
  -5  -1  -7  438.53   13.18   0
   1  -6   7  479.28   11.39   0
   5   1   7  395.30   11.20   0
   6  -5  -7  475.60    9.61   0
   1  -6  -7 1209.95   14.52   0
  -1   6  -7  582.38   12.54   0
  -6   5   7  474.61   11.13   0
   1  -6  -7 1069.70   14.31   0
  -5  -1   7 1028.56   11.31   0
   1  -6   7  554.42   12.27   0
  -6   5  -7  781.67   14.14   0
   6  -5   7  519.08   13.75   0
  -6   0  -7  314.93   11.88   0
  -6   6  -7  505.78   12.17   0
   6  -6   7  743.69   13.93   0
   6  -6  -7  406.19   11.59   0
   0  -6  -7  867.04   13.07   0
   6   0  -7  692.65    9.28   0
   6   0   7  353.63   12.00   0
  -6   6   7  358.98    8.15   0
   0  -6  -7  782.86   13.90   0
  -6   0   7  706.89   11.61   0
   0   6  -7  445.95    8.85   0
   6  -6   7  386.04   12.03   0
   0  -6   7  381.68   10.49   0
   0  -6   7  367.37    8.77   0
  -6   7  -7  495.18   10.67   0
  -6   7   7  372.03    9.68   0
   7  -1  -7  659.98    9.86   0
   7  -1   7  345.92   11.15   0
  -7   1  -7  332.67   13.33   0
  -1  -6   7  348.06    9.19   0
  -1  -6  -7  824.96   13.73   0
  -1  -6  -7  836.01   16.07   0
   6  -7   7  408.30   13.01   0
   1   6  -7  409.25    9.61   0
  -7   1   7  583.25   12.52   0
  -1  -6   7  387.64    9.89   0
   6  -7   7  627.79   11.86   0
   6  -7  -7  414.44   13.97   0
   7  -2   7   25.74    7.91   0
  -2  -5  -7  798.41   15.72   0
   7  -2  -7  628.90   11.20   0
  -2  -5   7   38.00    9.63   0
  -2  -5  -7  650.06   12.34   0
  -7   2  -7   10.80   10.71   0
   5  -7  -7   28.37   11.00   0
  -7   2   7  656.55   11.69   0
   5  -7   7  556.75   12.82   0
   2   5  -7    6.35   10.04   0
   5  -7   7  627.00   12.24   0
  -5   7   7   21.41    6.92   0
  -3  -4  -7  144.67    9.16   0
  -3  -4   7  154.44    8.96   0
  -7   3  -7  136.93   10.78   0
   4  -7  -7  113.47    7.46   0
  -7   3   7  136.61    7.04   0
  -4   7   7  110.62    9.42   0
   4  -7   7  177.91    7.70   0
  -3  -4  -7  182.65   11.56   0
   4  -7   7  131.32    7.52   0
   3   4  -7  132.86    9.22   0
   7  -3   7  138.90    9.74   0
   7  -3  -7  143.41    7.04   0
  -7   4   7   54.22    9.54   0
   3  -7  -7  717.28   12.23   0
   7  -4   7  583.56   10.09   0
  -4  -3  -7   52.85    9.98   0
  -3   7   7  509.82   10.72   0
   4   3  -7  656.90   11.33   0
   3  -7   7   71.98    9.41   0
   4   3   7   56.70    9.66   0
   3  -7  -7  684.51   11.95   0
  -4  -3  -7   69.20   10.05   0
  -7   4  -7  663.54   14.34   0
   7  -4  -7   66.62   10.04   0
   3  -7   7   44.74    7.37   0
  -4  -3   7  581.24    8.80   0
   5   2  -7  238.03   11.02   0
   7  -5   7  188.28    9.81   0
   2  -7   7   84.99    8.44   0
  -5  -2  -7   70.50   13.68   0
   2  -7   7   99.79   11.45   0
   2  -7  -7  221.64   11.88   0
   5   2   7   69.74    8.96   0
  -7   5  -7  189.48   12.28   0
   7  -5  -7   75.21    7.41   0
  -7   5   7   79.44    7.09   0
  -5  -2   7  203.26    8.83   0
   2  -7  -7  236.86   11.62   0
   1  -7   7  609.16   11.11   0
  -6  -1  -7  478.22   14.47   0
   7  -6   7  564.89   10.88   0
  -6  -1   7  544.72   13.37   0
   1  -7   7  511.70   10.42   0
   1  -7  -7  586.72   13.34   0
   6   1  -7  507.68   12.32   0
  -7   6   7  541.74   13.23   0
   7  -6  -7  571.03   11.00   0
   6   1   7  509.63   12.84   0
   1  -7  -7  539.51   13.99   0
  -1   7  -7  633.64   11.63   0
  -7   6  -7  412.17   13.47   0
   7  -6   7  280.46   14.21   0
   7  -7   7   13.34   12.43   0
   0  -7  -7    8.65   10.60   0
   7   0  -7    5.29    7.04   0
  -7   7   7   46.35    8.17   0
   0  -7   7   61.10   11.68   0
   7   0   7   42.47    9.41   0
  -7   0   7   16.36   10.58   0
   0  -7  -7   -7.20   11.74   0
   7  -7  -7   56.37    8.87   0
   0  -7   7   73.65   11.88   0
   0   7  -7   83.06   12.16   0
   7  -7   7    1.21    8.29   0
  -7   7  -7    2.98    7.88   0
  -7   0  -7   48.54   10.67   0
   7  -8   7   21.24   11.72   0
  -1  -7  -7    6.91   10.80   0
   8  -1  -7    8.08   10.71   0
  -8   1  -7   53.64   12.30   0
  -1  -7   7   82.19   12.55   0
   8  -1   7   56.44    9.43   0
  -8   1   7   17.18   11.24   0
   7  -8  -7   50.48   10.57   0
  -1  -7   7   62.85   13.00   0
   1   7  -7   83.71   12.43   0
  -7   8  -7   18.77   11.84   0
   7  -8   7   -1.16   11.87   0
  -1  -7  -7   24.13   12.71   0
  -7   8   7   88.08    8.54   0
   6  -8  -7   75.98    8.88   0
   8  -2   7   61.86    9.47   0
   8  -2  -7   -0.03    6.94   0
   6  -8   7   12.87    7.59   0
  -2  -6   7   39.13    8.00   0
  -2  -6  -7   11.49   12.01   0
  -2  -6   7   69.05   11.39   0
  -8   2   7   35.49    7.17   0
  -8   2  -7   90.22   11.92   0
  -6   8   7   47.59   11.45   0
   2   6  -7  135.34   11.12   0
   6  -8   7   21.07   11.35   0
  -2  -6  -7    9.94    6.85   0
   8  -3  -7  176.87    7.99   0
  -3  -5  -7  196.23   10.85   0
   5  -8   7  202.03   11.67   0
  -3  -5   7   50.45   10.70   0
  -3  -5  -7  242.63   13.46   0
  -5   8   7   35.12    7.67   0
  -8   3   7  161.47    8.32   0
  -8   3  -7   48.71   12.20   0
   5  -8  -7   47.86    8.36   0
   3   5  -7   55.67   10.86   0
   5  -8   7  133.65   11.51   0
   5  -8  -7   46.27    8.27   0
   8  -3   7   56.83    9.98   0
   4   4  -7  145.29    8.13   0
  -4  -4   7  128.50    8.13   0
  -8   4   7  246.72   11.02   0
  -4  -4  -7  249.09   12.67   0
   4  -8  -7  164.28   12.32   0
   4  -8   7  233.20    9.02   0
   4  -8  -7  121.16   11.47   0
   4  -8   7  201.29    8.85   0
  -4   8   7  107.29   10.31   0
   8  -4   7  154.75   11.59   0
   4   4   7  223.68   13.15   0
  -4  -4  -7  230.07   13.94   0
   8  -4  -7  209.73   11.62   0
  -8   4  -7  155.59   13.58   0
  -3   8   7  170.09    7.90   0
   3  -8  -7  212.68   12.45   0
   8  -5   7  258.43   11.72   0
   3  -8   7  113.22   11.61   0
   5   3   7   87.92   13.51   0
   3  -8   7  101.02   11.37   0
  -5  -3  -7  123.32   13.29   0
  -5  -3  -7  112.23   11.11   0
   5   3  -7  257.75   11.75   0
   3  -8  -7  216.65    8.31   0
  -8   5  -7  213.92   10.48   0
   8  -5  -7  116.02    8.95   0
  -8   5   7   89.69    8.46   0
  -5  -3   7  216.68    8.83   0
  -8   6  -7   12.23   11.88   0
   6   2   7   42.51   10.04   0
  -6  -2   7   39.69   11.26   0
  -6  -2  -7   45.34   10.89   0
   6   2  -7    8.70    7.31   0
   2  -8   7   40.68    7.96   0
   2  -8  -7   12.88   10.03   0
   8  -6   7   30.44   10.80   0
   2  -8   7   26.37    8.28   0
   8  -6  -7   47.34    8.70   0
  -8   6   7   39.03   11.78   0
   8  -6   7   19.76   12.42   0
   2  -8  -7   20.11   11.42   0
  -7  -1  -7  253.70   13.44   0
   8  -7  -7  205.86    9.98   0
   7   1  -7   68.81    7.18   0
   8  -7   7   41.35    8.72   0
   1  -8   7  259.00   10.42   0
  -8   7   7  196.60    9.67   0
   1  -8  -7   86.23   11.70   0
   7   1   7  239.70   11.23   0
  -8   7  -7   69.93   12.64   0
   1  -8   7  297.59   13.47   0
  -7  -1   7   67.93   11.98   0
   8  -7   7   14.57   13.99   0
   1  -8  -7   79.14   10.08   0
   3   6  -7  452.37   11.79   0
   9  -3   7  463.13   12.81   0
   9  -3  -7  132.94    8.87   0
  -9   3  -7  435.77   16.86   0
   6  -9   7   97.32    9.16   0
   9  -4  -7  202.84    9.53   0
  -4  -5   7   90.16   12.59   0
  -9   4  -7  109.81   15.03   0
   5  -9  -7   74.73    9.92   0
  -9   4   7  150.07   12.66   0
   5  -9   7  170.00   13.50   0
   5  -9   7  171.98    9.54   0
  -4  -5  -7  261.85   17.26   0
   5  -9  -7   80.42    9.17   0
   4   5  -7   92.13   12.53   0
  -4  -5  -7  275.18   13.36   0
   9  -4   7   60.91    8.82   0
  -5   9   7   75.53    8.18   0
   5   4   7   59.40   13.66   0
   4  -9  -7  274.29   12.73   0
  -4   9   7  196.61   11.96   0
   9  -5   7  332.30   14.35   0
   4  -9   7   63.48   12.37   0
   5   4  -7  303.92   10.57   0
   4  -9  -7  303.47   11.25   0
  -9   5  -7  310.73   12.83   0
   4  -9   7   57.58    9.27   0
  -5  -4  -7   97.09   13.02   0
  -5  -4  -7   80.43   12.77   0
  -5  -4   7  303.05   13.70   0
   9  -5  -7   46.05   13.05   0
  -9   5   7   71.47   12.40   0
   9  -6   7   21.25    8.74   0
  -9   6   7   16.26    9.00   0
   9  -6  -7   -4.31   13.78   0
   0   0  -8    2.98    8.84   0
   0   0   8    3.37    8.12   0
   1  -1  -8 2923.78   23.33   0
  -1   1  -8  895.44   16.18   0
   0  -1  -8  750.34   16.47   0
   0  -1   8 2719.88   19.25   0
   0   1   8  630.20   15.25   0
   1   0  -8  747.39   11.91   0
   1  -1   8  583.32   11.93   0
   0   1  -8 3136.76   20.80   0
  -1   0  -8 3879.32   43.95   0
  -1   1   8 3082.11   23.60   0
   1   0   8 3188.33   39.27   0
  -1   0   8  609.48   10.71   0
   2  -1  -8  608.80   12.29   0
  -1  -1   8  359.80    9.31   0
   1  -2   8  550.73   10.51   0
   1   1  -8  393.98    9.38   0
   2  -1   8  357.91   11.26   0
   1  -2  -8  416.52   13.09   0
   2  -1   8  440.16   15.57   0
  -1   2  -8  717.27   13.20   0
  -2   1   8  567.86   11.65   0
  -1   2   8  349.19   10.26   0
   2   0  -8  674.82    9.97   0
   0  -2  -8  790.33   17.84   0
   0  -2   8  966.57   10.75   0
  -2   2   8 1066.19   13.53   0
   2  -2   8  667.17   12.45   0
   0   2  -8 1154.34   13.08   0
   2  -2   8  806.34   17.05   0
   2  -2  -8 1123.63   15.95   0
  -2   0   8  674.92   10.35   0
   0   2   8  756.63   17.85   0
   3  -1  -8 1013.78   13.01   0
  -2   3   8    7.26    5.17   0
  -1  -2   8    6.34    4.93   0
   2  -3   8  968.61   15.35   0
  -1  -2  -8 1004.16   24.16   0
  -1  -2  -8  992.92   28.01   0
   1   2  -8    1.46    5.27   0
   2  -3   8  808.38   11.27   0
   2  -3  -8    5.32    8.46   0
   3  -1   8    6.32    9.49   0
  -3   1   8  794.95   12.00   0
   3  -1   8    8.73    9.00   0
  -2   3  -8 1329.15   17.99   0
  -2  -1   8 2232.57   14.77   0
   1  -3  -8 2613.47   22.28   0
  -1   3   8 2173.78   20.87   0
   1  -3   8 2577.98   18.09   0
   2   1  -8 2587.98   16.60   0
   1  -3   8 2374.21   16.76   0
  -3   2   8 2516.21   17.90   0
  -1   3  -8 3164.56   19.35   0
   3  -2   8 2505.58   23.45   0
   3  -2   8 2229.30   21.95   0
   3  -2  -8 2849.55   20.05   0
   0  -3  -8 1826.39   23.71   0
   0   3   8 1466.68   21.71   0
  -3   3   8 1863.78   14.62   0
   3   0  -8 1363.67   14.77   0
   0  -3  -8 1252.54   20.36   0
   3  -3   8 1642.58   20.91   0
   0  -3   8 1873.31   14.98   0
   0   3  -8 2533.84   17.36   0
   3  -3  -8 2396.34   18.10   0
   3  -3   8 1126.02   15.67   0
  -3   0   8 1424.79   15.21   0
   3  -4   8  257.38   13.34   0
   4  -1  -8  243.12   10.69   0
  -3   4   8  258.77    8.11   0
   3  -4   8  210.73    8.03   0
  -4   1  -8  219.74   16.68   0
  -1  -3  -8  247.45   13.19   0
  -1  -3   8  293.45    9.80   0
   1   3  -8  252.37    7.85   0
   3  -4  -8  215.23   11.45   0
  -4   1   8  220.51    8.16   0
   4  -1   8  296.02   14.40   0
  -1  -3  -8  189.07   11.83   0
   2  -4  -8   28.83   10.44   0
  -2  -2  -8  991.28   33.80   0
   2  -4   8 1158.50   13.96   0
  -2   4   8   42.47   10.10   0
  -4   2  -8   33.08   11.49   0
  -2  -2   8   41.55    6.41   0
   4  -2   8   25.86    9.34   0
   2   2  -8   42.51    9.43   0
  -4   2   8 1074.74   11.74   0
   2  -4   8 1092.25   14.36   0
   4  -2   8   22.08   10.97   0
  -2   4  -8 1481.65   15.93   0
  -2  -2  -8 1221.29   39.87   0
   4  -2  -8 1158.51   14.35   0
   4  -3   8  786.29   15.04   0
  -1   4   8 1096.77   16.52   0
  -4   3   8  758.05   12.83   0
   1  -4  -8 1018.64   15.70   0
  -4   3  -8  932.49   16.25   0
   1  -4   8  772.92   10.42   0
   1  -4  -8 1379.43   18.70   0
  -1   4  -8  957.94   12.00   0
   4  -3  -8  852.00   14.52   0
   1  -4   8  846.78   11.58   0
   3   1  -8 1139.71   11.49   0
  -3  -1   8 1071.04   11.21   0
   4  -3   8 1204.40   16.17   0
   4  -4  -8  333.39    9.26   0
   0  -4  -8   86.20   11.49   0
  -4   0  -8  285.68   18.68   0
   4   0  -8   81.20    7.51   0
  -4   0   8   90.70    7.79   0
   0  -4   8  409.04   10.45   0
   4   0   8  327.01   15.34   0
   4  -4   8  109.71   12.47   0
   0   4  -8  365.94    8.70   0
   4  -4   8   53.93    9.85   0
  -4   4   8  359.78    8.50   0
   0  -4  -8   56.79   12.21   0
   5  -1   8 1200.33   16.40   0
   4  -5   8   53.03   11.60   0
   5  -1  -8   92.36    9.74   0
   4  -5   8   33.34    9.71   0
  -5   1  -8 1098.33   19.16   0
  -1  -4  -8   89.90    9.50   0
  -1  -4   8 1271.63   12.54   0
  -4   5   8 1195.50   13.49   0
   4  -5  -8 1326.21   13.15   0
   1   4  -8 1560.36   13.84   0
  -5   1   8   61.94    9.65   0
  -1  -4  -8   92.40   10.30   0
   5  -2  -8  725.49   12.25   0
  -3   5   8 1025.22   13.93   0
  -2  -3   8 1036.69   10.37   0
  -2  -3  -8  721.00   15.95   0
  -2  -3  -8  744.84   18.39   0
   3  -5  -8 1038.62   12.54   0
  -5   2   8  674.50   12.02   0
   2   3  -8 1190.47   12.84   0
  -5   2  -8  948.96   17.58   0
   5  -2   8 1147.53   16.05   0
   3  -5   8  572.71    9.63   0
   3  -5   8  749.45   11.95   0
  -3  -2   8  212.75    9.82   0
   2  -5   8  264.34   12.22   0
   2  -5  -8  192.73   10.90   0
  -5   3   8  232.71   10.69   0
   5  -3   8  215.57   10.27   0
   3   2  -8  222.66    7.70   0
  -3  -2  -8  249.11   19.67   0
  -2   5   8  206.67   10.98   0
   2  -5   8  200.79   10.50   0
   5  -3   8  112.37   11.44   0
  -2   5  -8  331.19   13.33   0
   5  -3  -8  263.08    9.17   0
  -3  -2  -8  280.14   20.54   0
  -5   3  -8  141.11   11.78   0
  -4  -1  -8 1160.15   25.50   0
   1  -5  -8 1237.81   15.41   0
   5  -4   8 1439.65   15.89   0
  -1   5   8 1265.34   15.79   0
  -5   4  -8  924.72   13.29   0
   5  -4  -8 1472.80   13.71   0
   4   1  -8 1368.04   14.11   0
   1  -5   8 1475.91   15.72   0
   4   1   8 1174.51   24.59   0
   1  -5   8 1361.75   14.07   0
   5  -4   8  722.40   14.51   0
   1  -5  -8 1505.74   16.91   0
  -1   5  -8 1805.74   16.27   0
  -4  -1   8 1362.11   12.18   0
  -5   4   8 1240.75   13.53   0
   5  -5  -8 1306.18   14.80   0
   5   0   8 1117.73   17.89   0
   5   0  -8  175.77    7.34   0
   0   5  -8 1443.07   12.36   0
  -5   5   8 1205.06   11.53   0
   0  -5   8 1292.28   13.11   0
  -5   5  -8  113.19   10.86   0
   0  -5  -8  187.83   10.83   0
  -5   0  -8 1045.64   20.31   0
   5  -5   8   76.86    9.88   0
  -5   0   8  164.46    7.64   0
   0  -5   8 1308.53   12.35   0
   0  -5  -8  157.93   10.59   0
   5  -5   8  191.15   11.97   0
   6  -1  -8  151.58    9.12   0
   6  -1   8  166.75    9.12   0
  -1  -5   8  165.62    6.89   0
  -5   6   8  175.26    9.83   0
  -1  -5  -8  130.99    9.42   0
   5  -6  -8  199.35   10.93   0
  -1  -5  -8  138.19   10.43   0
  -6   1   8  156.13    9.71   0
   1   5  -8  207.48    9.88   0
   5  -6   8  176.64   11.38   0
  -6   1  -8  175.56   11.07   0
   5  -6   8  116.45    7.24   0
  -4   6   8 1526.72   14.97   0
   6  -2  -8  766.86   11.46   0
  -6   2  -8 1314.11   18.70   0
  -2  -4   8 1396.38   11.34   0
  -2  -4  -8  751.06   13.06   0
   4  -6   8  696.40   10.68   0
  -2  -4  -8  842.44   17.36   0
   4  -6  -8 1410.03   15.16   0
  -6   2   8  584.02    9.19   0
   2   4  -8 1637.05   13.73   0
   4  -6   8  527.66   11.31   0
   6  -2   8 1399.65   16.62   0
  -3  -3   8  292.80    9.75   0
   3  -6  -8  311.26    8.63   0
  -6   3   8  372.89   10.57   0
   3  -6   8  328.44    8.25   0
  -6   3  -8  274.20   12.31   0
  -3   6   8  255.67    7.99   0
   6  -3   8  279.77   10.55   0
  -3  -3  -8  499.55   17.34   0
   3   3  -8  357.96   10.27   0
   3  -6   8  449.31   12.25   0
  -3  -3  -8  436.19   15.55   0
   6  -3  -8  386.74    8.66   0
   2  -6  -8  970.37   13.81   0
  -6   4   8  258.15   10.55   0
  -2   6   8  792.68   12.63   0
   2  -6  -8  875.28   13.25   0
   4   2  -8  930.55   12.26   0
   6  -4   8  917.59   11.54   0
   4   2   8  244.83   15.21   0
   2  -6   8  345.21   11.52   0
   2  -6   8  258.79   10.01   0
  -4  -2  -8  324.07   17.69   0
   6  -4  -8  334.96    8.98   0
   6  -4   8  387.05   12.74   0
  -4  -2  -8  286.88   15.19   0
  -4  -2   8  825.06   10.06   0
  -6   4  -8  638.49   14.01   0
  -5  -1  -8  380.81   16.50   0
  -1   6  -8  509.09   12.52   0
   1  -6   8  564.68   12.33   0
   6  -5  -8  481.56   12.01   0
   5   1  -8  138.28    9.93   0
   1  -6   8  500.44    8.89   0
   5   1   8  430.06   14.08   0
   1  -6  -8  151.89   10.19   0
   6  -5   8  151.11    7.79   0
  -6   5  -8   85.19    7.62   0
  -5  -1   8  168.12   10.19   0
  -6   5   8  470.15    8.86   0
   6  -5   8   66.97   10.36   0
   1  -6  -8  124.68   10.13   0
   6   0   8  121.67    8.97   0
  -6   6  -8  290.09   12.33   0
   6  -6   8  541.14   12.71   0
   6  -6  -8  105.75   10.65   0
   6   0  -8  417.75    8.19   0
   0  -6  -8  441.02   11.94   0
   0  -6   8  106.12    9.50   0
   0  -6  -8  485.75   11.70   0
  -6   6   8  116.16    9.42   0
  -6   0  -8  100.99   12.02   0
  -6   0   8  428.68   10.81   0
   6  -6   8  239.29    8.31   0
   0   6  -8  150.12   10.13   0
   0  -6   8  139.35   10.07   0
  -7   1  -8  140.71   12.06   0
  -6   7   8  150.12   11.71   0
   7  -1  -8   24.75    7.21   0
   7  -1   8  140.99   10.01   0
   6  -7   8   14.63    7.67   0
  -1  -6  -8   22.03   10.17   0
  -7   1   8   18.79   10.53   0
  -1  -6   8  130.52   12.10   0
   6  -7  -8  150.18   13.11   0
   1   6  -8  175.71   11.91   0
  -1  -6  -8   30.22   11.66   0
  -1  -6   8  137.10   11.20   0
   6  -7   8   27.03   12.23   0
  -2  -5  -8  316.40   13.97   0
   7  -2   8  357.46   11.70   0
  -2  -5  -8  315.27   11.48   0
  -7   2  -8  319.14   14.13   0
   5  -7   8  200.79   11.73   0
   7  -2  -8  292.88   11.36   0
   2   5  -8  401.03    9.41   0
  -7   2   8  231.46   11.30   0
   5  -7   8  272.28    9.63   0
   5  -7  -8  389.12   13.18   0
  -5   7   8  365.86    9.78   0
  -2  -5   8  330.66    9.02   0
   7  -3  -8   39.00    7.73   0
  -3  -4   8  603.17   12.29   0
  -7   3   8   48.01   10.91   0
   4  -7  -8  630.70   13.52   0
   4  -7   8   63.37   12.10   0
  -4   7   8  565.07   12.97   0
   3   4  -8  678.86   12.74   0
   4  -7   8   37.62   11.48   0
   7  -3   8  597.55   14.09   0
  -7   3  -8  591.80   16.01   0
  -3  -4  -8   66.27   15.78   0
  -3  -4  -8   33.46   10.86   0
  -7   4   8    8.02    7.94   0
   3  -7  -8  218.53   12.30   0
  -4  -3  -8    7.80   15.40   0
   3  -7  -8  202.27    9.11   0
  -4  -3  -8    6.63   13.98   0
   3  -7   8   21.21   10.87   0
  -3   7   8  122.13   11.10   0
   4   3  -8  229.05   11.75   0
  -7   4  -8  158.31   13.80   0
   7  -4   8  173.31    8.69   0
   7  -4  -8    3.05   11.71   0
   3  -7   8   11.20   12.15   0
  -4  -3   8  162.39    8.39   0
   2  -7  -8  124.85   11.89   0
   5   2  -8  119.51    8.61   0
   7  -5   8  124.58   11.52   0
   2  -7   8   38.58    8.02   0
   7  -5   8   49.55   12.93   0
   2  -7  -8  100.40   11.41   0
   5   2   8   38.98   13.38   0
  -5  -2  -8   61.15   14.10   0
   7  -5  -8   64.44   12.76   0
  -5  -2   8  139.46   11.92   0
  -7   5   8   36.42   11.49   0
  -5  -2  -8   76.99   13.49   0
   2  -7   8   62.36   12.32   0
  -7   5  -8  107.75   13.00   0
  -6  -1  -8  262.28   15.44   0
   7  -6   8   25.46    8.62   0
   7  -6   8   47.38   11.69   0
   1  -7   8  340.12   13.24   0
  -6  -1   8   32.79    8.36   0
  -1   7  -8  393.25   13.98   0
  -7   6  -8   28.02   12.23   0
   6   1  -8   49.08   10.92   0
   1  -7   8  279.75    9.14   0
   1  -7  -8   64.59   11.35   0
   6   1   8  251.99   13.79   0
  -7   6   8  277.21    9.46   0
   7  -6  -8  285.18   13.67   0
   1  -7  -8   46.38    8.44   0
   0  -7  -8  247.18   11.49   0
   7  -7   8  184.39   10.15   0
   0  -7   8   48.40    8.20   0
   7  -7   8   94.59   11.63   0
  -7   0   8  181.09   11.07   0
   0   7  -8   26.06    8.63   0
   7   0  -8  199.14    8.20   0
   0  -7  -8  206.10    9.69   0
  -7   7   8   43.73    8.04   0
   7   0   8   30.76   11.81   0
   7  -7  -8   42.80   12.21   0
   0  -7   8   46.21    8.69   0
  -7   0  -8   22.44   13.16   0
  -7   7  -8  162.46   11.88   0
   7  -8   8  474.00   16.09   0
  -1  -7   8  196.29   10.72   0
  -1  -7   8  198.27   10.22   0
   8  -1  -8  544.13   13.01   0
   1   7  -8  244.07   10.60   0
  -1  -7  -8  612.34   13.78   0
   8  -1   8  205.79   11.63   0
  -8   1   8  509.58   13.69   0
   7  -8  -8  211.73   15.06   0
  -8   1  -8  196.34   14.25   0
   7  -8   8  292.41   13.89   0
  -7   8   8  170.34   14.41   0
  -1  -7  -8  545.44   16.26   0
   2   6  -8  120.28    8.22   0
   8  -2  -8   58.39    7.20   0
   8  -2   8  120.54    9.74   0
  -2  -6   8  146.97   10.90   0
  -2  -6   8  130.56    8.48   0
  -2  -6  -8   79.01    9.60   0
  -2  -6  -8   74.86   11.77   0
   6  -8   8   32.19   10.68   0
  -8   2  -8   97.45   12.38   0
   6  -8  -8  102.08   11.95   0
  -6   8   8  109.49    8.59   0
  -8   2   8   29.76   10.30   0
   6  -8   8   49.48   11.36   0
  -3  -5  -8    9.14    9.30   0
  -8   3  -8  215.73   13.56   0
   8  -3  -8   -9.30    9.95   0
  -3  -5   8  176.14   10.99   0
  -3  -5  -8    0.25   11.29   0
  -5   8   8  152.19   10.88   0
  -8   3   8   25.63    9.95   0
   5  -8   8    1.03    7.69   0
   3   5  -8  222.89   11.45   0
   5  -8  -8  184.92    9.05   0
   5  -8   8    5.90   10.95   0
   5  -8  -8  193.89   12.10   0
   8  -3   8  155.92   10.65   0
  -8   4   8  147.34    8.08   0
  -4  -4   8  110.56    7.93   0
  -8   4  -8  137.81   13.28   0
   4  -8  -8  133.89   11.72   0
   4  -8   8  153.60   11.35   0
   4   4  -8  124.17    8.18   0
  -4  -4  -8  192.73   15.73   0
   4  -8  -8  105.32   11.49   0
  -4   8   8  103.62   10.15   0
   4  -8   8  164.97   11.64   0
   8  -4   8  147.85   11.42   0
  -4  -4  -8  167.23   12.00   0
   8  -4  -8  182.31   11.02   0
   3  -8   8   53.33    7.96   0
   5   3  -8  136.01   12.00   0
   3  -8  -8  198.69   12.10   0
  -8   5  -8  161.60   13.67   0
  -3   8   8  134.57   10.13   0
   3  -8   8   24.69   11.04   0
  -5  -3  -8   26.16   10.53   0
   8  -5   8  181.34   11.34   0
   3  -8  -8  176.30   10.84   0
   5   3   8   21.80   14.32   0
   8  -5  -8   22.85    8.43   0
  -5  -3  -8   26.71   13.44   0
  -5  -3   8  162.22   11.46   0
  -8   5   8   35.72    7.72   0
   2  -8  -8   13.91   11.17   0
   2  -8   8  492.68   10.43   0
  -8   6   8  570.11   13.61   0
  -6  -2  -8  575.79   15.84   0
   8  -6   8   13.40    7.71   0
   2  -8  -8    3.17   10.11   0
  -6  -2  -8  629.01   17.08   0
   2  -8   8  713.99   13.96   0
   6   2  -8    4.21   10.46   0
   8  -6   8    2.36   12.51   0
   6   2   8  474.66   16.39   0
   8  -6  -8  562.60   11.69   0
  -8   6  -8   17.79   11.84   0
  -6  -2   8   -6.99   11.33   0
  -8   7  -8   39.88   13.70   0
   8  -7   8   86.83   13.67   0
  -7  -1   8   34.81   13.03   0
   1  -8   8  147.33   10.59   0
   1  -8   8  149.31   13.66   0
   7   1  -8   48.96   11.82   0
   1  -8  -8   88.83   12.36   0
   8  -7  -8  202.38   11.07   0
   7   1   8  179.56   15.40   0
   8  -7   8   57.55   14.15   0
  -8   7   8  155.04   10.42   0
   1  -8  -8   52.24    9.66   0
  -7  -1  -8  193.17   13.95   0
   0   0  -9 1765.96   17.87   0
   0   0   9 2095.38   21.69   0
   0   1  -9 2316.25   17.94   0
   1  -1  -9 2145.56   19.30   0
   0  -1   9 1683.34   15.66   0
   1  -1   9  173.03    8.53   0
   0   1   9  201.68   11.09   0
   1   0  -9  180.63    8.57   0
   0  -1  -9  183.25   10.91   0
   1   0   9 2008.51   28.59   0
  -1   1  -9  219.10   12.47   0
  -1   0   9  197.62    9.49   0
  -1   1   9 1957.25   18.75   0
  -1   0  -9 2721.68   33.55   0
  -1   2  -9 1553.61   15.55   0
  -1  -1   9 2459.11   16.23   0
   2  -1  -9 1405.33   15.16   0
   2  -1   9 3210.87   36.79   0
   2  -1   9 2407.65   24.73   0
   1   1  -9 2904.63   17.86   0
  -2   1   9 1328.52   14.69   0
   1  -2   9 1229.28   13.48   0
   1  -2  -9 3224.11   27.25   0
  -1   2   9 2363.21   20.13   0
   0   2   9 1158.56   21.77   0
   0  -2   9 1171.78   12.62   0
   2   0  -9 1108.25   12.84   0
  -2   2   9 1282.86   13.20   0
   0   2  -9 1450.40   14.07   0
   2  -2   9 1252.21   19.78   0
   2  -2   9 1048.63   13.89   0
  -2   0   9 1083.18   13.49   0
   0  -2  -9 1276.49   23.31   0
   2  -2  -9 1418.52   15.42   0
   3  -1  -9 1381.72   13.44   0
  -1  -2   9 1239.28   13.05   0
   2  -3   9 1277.57   15.01   0
   1   2  -9 1297.31   13.62   0
   3  -1   9 1274.21   24.56   0
   2  -3   9 1505.35   18.82   0
   3  -1   9 1129.88   21.41   0
   2  -3  -9 1288.43   15.07   0
  -3   1   9 1336.03   14.60   0
  -2   3  -9 1880.65   20.98   0
  -2   3   9 1148.47   14.32   0
   1  -3   9 1649.40   13.56   0
  -1   3  -9 2187.16   18.40   0
   3  -2   9  446.94   16.03   0
  -1   3   9  369.08   12.70   0
   2   1  -9  535.16    9.07   0
   1  -3  -9  515.66   14.24   0
   3  -2   9  399.59   14.47   0
  -3   2   9 1735.36   16.08   0
   3  -2  -9 1785.01   15.18   0
   1  -3   9 1978.66   17.81   0
  -2  -1   9  424.96   10.98   0
   0   3   9   64.37   14.78   0
  -3   3   9   71.74    9.76   0
   3   0  -9   61.12    7.18   0
   3  -3   9   73.05   12.90   0
   0  -3   9   83.86    9.17   0
   0   3  -9  180.75   10.62   0
   0  -3  -9   59.84   13.22   0
   3  -3   9   47.15   10.05   0
   0  -3  -9   78.81   12.95   0
   3  -3  -9  205.28   12.16   0
  -3   0   9   69.53   10.47   0
   3  -4   9  367.61   13.61   0
  -3   4   9  763.44   10.42   0
  -4   1   9  296.37    8.47   0
   4  -1  -9  372.44   11.21   0
  -1  -3  -9  369.50   14.03   0
  -1  -3  -9  312.99   15.09   0
   4  -1   9  706.76   20.65   0
  -1  -3   9  793.33    9.56   0
   1   3  -9  952.03   10.55   0
   3  -4   9  281.10   10.69   0
   3  -4  -9  838.59   14.17   0
   4  -1   9  800.47   19.95   0
  -2  -2   9 1068.42   10.74   0
   2  -4   9 1043.64   13.27   0
   2  -4   9  931.07   13.63   0
   4  -2   9  862.60   16.15   0
   4  -2   9 1106.83   16.20   0
   2   2  -9 1379.88   11.61   0
  -4   2   9  911.55   11.00   0
  -2   4   9 1025.02   14.54   0
   2  -4  -9 1253.69   16.20   0
  -2   4  -9 1148.94   17.31   0
   4  -2  -9  894.09   13.19   0
   1  -4  -9  282.43   11.88   0
  -4   3   9  272.67    8.41   0
  -1   4   9  293.42   12.40   0
   3   1  -9  298.81    8.16   0
   4  -3   9  305.98   11.96   0
   1  -4   9  251.54   10.36   0
  -1   4  -9  319.24   12.39   0
   1  -4  -9  373.60   13.72   0
   4  -3   9  223.72   10.67   0
   1  -4   9  328.28   11.95   0
   4  -3  -9  290.95    9.66   0
  -3  -1   9  280.61   10.65   0
   0   4  -9  662.39    9.87   0
   0  -4  -9  490.05   12.99   0
   4   0  -9  623.23   12.22   0
   0  -4  -9  713.24   15.09   0
   4  -4   9  408.93   11.32   0
  -4   0   9  587.93   12.26   0
  -4   4   9  505.27   11.04   0
   4  -4   9  640.05   15.01   0
   4  -4  -9  606.10   13.19   0
   0  -4   9  526.93   10.71   0
   5  -1  -9   89.80    6.94   0
   5  -1   9   91.60   10.82   0
  -1  -4  -9   84.66   11.04   0
  -1  -4   9   87.20    8.97   0
   4  -5   9   87.29    8.27   0
   4  -5  -9   95.77   10.70   0
  -4   5   9  110.68    9.39   0
   4  -5   9   69.43    6.62   0
   1   4  -9  128.07    9.87   0
  -5   1  -9  101.62   14.16   0
  -5   1   9   98.66    9.57   0
  -1  -4  -9   76.96    9.72   0
   5  -2  -9 1136.22   11.25   0
  -2  -3  -9 1166.34   23.26   0
  -2  -3   9  245.15    9.62   0
  -5   2   9 1004.20   12.83   0
   5  -2   9  146.51   13.58   0
  -3   5   9  226.26   10.54   0
   2   3  -9  355.12    8.13   0
   5  -2   9  266.28   13.27   0
   3  -5   9  932.02   12.60   0
   3  -5  -9  324.20   11.41   0
  -5   2  -9  284.20   12.89   0
   3  -5   9 1196.49   15.94   0
  -2  -3  -9  976.60   22.74   0
  -5   3   9  258.43    7.89   0
   2  -5  -9 1430.07   15.90   0
  -2   5  -9  363.28   10.31   0
   3   2  -9 1612.65   12.34   0
   5  -3   9  858.74   16.90   0
   2  -5   9  238.21   10.58   0
   2  -5   9  271.96    9.30   0
   5  -3   9 1544.86   16.42   0
  -2   5   9 1388.56   15.75   0
  -5   3  -9 1213.54   17.60   0
   5  -3  -9  279.20   11.56   0
  -3  -2   9 1533.05   13.59   0
  -5   4   9  212.13   10.16   0
   1  -5  -9  199.82   10.49   0
   1  -5   9  214.14    8.70   0
   5  -4   9  139.48    9.89   0
  -5   4  -9  164.84   11.25   0
  -1   5   9  219.89   11.15   0
  -1   5  -9  237.05    8.87   0
   1  -5   9  209.88   10.15   0
   1  -5  -9  266.79   11.75   0
   5  -4   9  231.82   11.08   0
   5  -4  -9  213.52   11.57   0
   4   1  -9  237.72    7.91   0
  -4  -1   9  256.95   10.76   0
   0  -5  -9   87.13    9.59   0
   5  -5  -9  583.56   12.64   0
   5   0  -9   75.82    7.07   0
  -5   0   9   95.53    9.88   0
   0   5  -9  687.40   12.12   0
   0  -5  -9  102.29    9.93   0
   5  -5   9   50.50    8.74   0
   0  -5   9  518.15    8.66   0
   5   0   9  449.38   17.83   0
   5  -5   9  100.93   11.43   0
  -5   5   9  517.12   11.04   0
   0  -5   9  621.87   12.05   0
  -5   0  -9  591.24   23.86   0
   5  -6  -9  612.90   12.39   0
   6  -1  -9  404.46    8.14   0
  -1  -5   9  539.31    8.57   0
   6  -1   9  546.94   12.35   0
  -5   6   9  544.96   11.19   0
  -6   1   9  340.58    7.87   0
   5  -6   9  344.69    9.43   0
   5  -6   9  229.76    9.71   0
   1   5  -9  610.39    9.39   0
  -1  -5  -9  426.53   12.18   0
  -1  -5  -9  459.50   11.39   0
  -6   1  -9  561.43   17.39   0
  -4   6   9   36.26    6.80   0
  -2  -4  -9   17.99   10.02   0
  -6   2  -9   34.21   10.34   0
   4  -6  -9   45.49    9.72   0
   4  -6   9   48.72   10.33   0
  -6   2   9   27.32    6.48   0
   4  -6   9   40.65    8.55   0
   2   4  -9   52.21    6.61   0
   6  -2  -9   37.91    9.03   0
  -2  -4  -9   20.63   11.49   0
  -2  -4   9   56.07    8.59   0
   6  -2   9   40.17   10.30   0
  -6   3   9  573.34    9.01   0
   3  -6  -9  229.52   10.39   0
  -3  -3   9  217.19    7.24   0
   3   3  -9  263.17    9.92   0
  -3  -3  -9  686.00   19.05   0
  -3  -3  -9  734.09   22.14   0
   6  -3   9  264.97   10.31   0
  -3   6   9  207.37   10.12   0
   3  -6   9  494.78    8.74   0
   3  -6   9  691.09   10.73   0
   6  -3   9   95.07    9.90   0
   6  -3  -9  648.04   11.79   0
  -6   3  -9  211.66   11.36   0
  -4  -2  -9   24.08   17.24   0
   2  -6  -9   57.37    9.43   0
  -4  -2  -9   34.88   19.83   0
   2  -6   9   53.14    7.60   0
  -6   4   9   53.93    6.63   0
   4   2  -9   76.92    6.74   0
   2  -6   9   52.11    8.88   0
  -6   4  -9   40.25   10.22   0
  -2   6   9   36.32    6.48   0
   2  -6  -9   71.08    9.85   0
  -4  -2   9   47.16    6.50   0
   6  -4  -9   35.84   10.56   0
   6  -4   9   51.85    9.06   0
   6  -4   9   17.36    9.32   0
   1  -6  -9  207.17    8.06   0
   5   1  -9  238.41   10.33   0
   6  -5   9  282.32   10.85   0
  -6   5  -9  153.07   10.28   0
   1  -6   9  514.39   11.17   0
   5   1   9  426.74   20.38   0
  -5  -1  -9  415.25   20.17   0
   6  -5   9   97.80    9.38   0
   1  -6  -9  257.15   10.84   0
  -1   6  -9  611.43   12.52   0
   1  -6   9  520.29   12.56   0
   6  -5  -9  484.54   12.38   0
  -5  -1   9  264.69    7.98   0
  -5  -1  -9  460.11   21.17   0
  -6   5   9  449.91   11.00   0
   6  -6   9  666.27   12.37   0
  -6   0  -9    3.95   13.51   0
  -6   6   9   32.27   10.89   0
   6   0  -9  686.77   12.92   0
   6   0   9    7.49   11.69   0
   0  -6  -9  774.30   14.24   0
  -6   0   9  572.61   10.25   0
   6  -6  -9    5.42   12.51   0
   0   6  -9   -7.05   11.95   0
   6  -6   9  294.97    9.26   0
   0  -6   9   19.30   11.81   0
   0  -6  -9  656.95   14.56   0
   0  -6   9    3.77   11.03   0
   6  -7  -9   42.96   12.26   0
  -1  -6  -9  116.69   11.84   0
  -7   1  -9   36.84   11.79   0
   1   6  -9   53.40   11.42   0
   7  -1  -9  113.66    7.67   0
  -1  -6  -9  122.61   10.19   0
   7  -1   9   50.53    9.53   0
  -7   1   9  124.18   10.70   0
  -6   7   9   50.22   11.41   0
  -1  -6   9   37.32    7.75   0
   6  -7   9  105.31   12.24   0
   6  -7   9   65.65   10.68   0
  -1  -6   9   74.35   11.57   0
  -2  -5   9  122.12   10.73   0
   7  -2   9  112.70   10.16   0
   7  -2  -9   42.89   10.36   0
   5  -7   9   48.67   11.91   0
  -2  -5  -9   43.03    9.72   0
   2   5  -9  115.64    8.21   0
  -2  -5  -9   47.41   13.51   0
  -7   2   9   24.67   10.44   0
   5  -7  -9  115.38   11.93   0
  -7   2  -9  112.62   15.13   0
  -5   7   9  113.27   11.95   0
   5  -7   9   20.22   10.54   0
   7  -3  -9  500.28   12.20   0
   4  -7  -9  529.75   10.60   0
   4  -7   9  398.35   11.89   0
  -4   7   9  477.40   10.07   0
  -3  -4   9  544.37    9.58   0
   3   4  -9  576.47   10.17   0
   4  -7   9  517.51   13.47   0
  -3  -4  -9  545.20   17.74   0
  -7   3   9  436.98   12.00   0
  -7   3  -9  530.87   17.81   0
   7  -3   9  573.93   14.06   0
  -3  -4  -9  507.77   16.72   0
  -4  -3  -9  743.42   22.69   0
   3  -7  -9    9.35   11.20   0
   4   3  -9   19.72    7.90   0
  -3   7   9   24.83   10.40   0
   3  -7   9  529.64    9.86   0
  -7   4   9  607.61   13.00   0
  -4  -3  -9  653.59   22.12   0
   7  -4   9   20.86   11.33   0
   7  -4   9   20.47   10.66   0
   3  -7  -9   28.51   11.22   0
   3  -7   9  656.79   11.45   0
   7  -4  -9  643.15   13.45   0
  -4  -3   9    0.20    7.69   0
  -7   4  -9   13.99   11.98   0
   7  -5   9   -1.74   11.38   0
  -5  -2  -9    4.30   14.99   0
   2  -7  -9   31.78    7.94   0
  -7   5  -9   40.99   11.75   0
   7  -5   9   45.41   10.80   0
   5   2   9   -0.06   16.27   0
   2  -7   9   -6.67   10.66   0
   5   2  -9   61.01   11.60   0
   2  -7   9  -12.89   12.21   0
   2  -7  -9   30.26   10.82   0
   7  -5  -9   -3.45   12.41   0
  -5  -2   9   43.69    7.88   0
  -7   5   9    0.55    7.84   0
  -5  -2  -9    1.77   16.58   0
   1  -7  -9    3.12   11.09   0
   1  -7   9  232.89    9.60   0
   1  -7  -9    2.14    7.72   0
   7  -6   9   23.98   11.33   0
  -6  -1   9   -1.52   11.13   0
   6   1  -9   13.71   10.74   0
   1  -7   9  173.27    8.73   0
   6   1   9  183.20   14.51   0
  -7   6  -9    9.72   11.23   0
   7  -6  -9  247.25   13.34   0
   7  -6   9   -1.50    7.68   0
  -6  -1  -9  211.49   17.40   0
  -1   7  -9  278.05   10.44   0
  -7   6   9  175.34   11.91   0
  -7   7  -9  225.94    9.57   0
   0  -7   9  214.20   12.05   0
   7  -7   9  444.41   13.33   0
  -7   7   9  247.23   11.88   0
   0  -7  -9  395.66   12.10   0
   7   0   9  214.87   13.66   0
  -7   0  -9  223.92   15.36   0
  -7   0   9  347.81   11.42   0
   7  -7  -9  183.57   13.43   0
   7   0  -9  294.29    8.88   0
   0   7  -9  258.04   13.04   0
   0  -7  -9  384.57   13.27   0
   7  -7   9  164.10   11.39   0
   0  -7   9  251.32   12.96   0
   8  -1  -9  187.64   11.57   0
   7  -8   9  108.95   10.61   0
  -1  -7   9  -12.98   13.39   0
   1   7  -9    1.88   13.22   0
  -1  -7   9   17.26    8.95   0
   7  -8  -9   21.96   13.50   0
   8  -1   9    4.88   12.60   0
  -7   8   9    5.11    9.22   0
  -1  -7  -9  177.10   13.12   0
   7  -8   9   81.96   12.38   0
  -1  -7  -9  133.52   11.35   0
  -8   1  -9    3.41   13.18   0
  -2  -6  -9   76.46   13.02   0
  -2  -6   9   51.82   11.77   0
  -2  -6  -9   69.24   10.99   0
   8  -2   9   58.18   12.54   0
  -8   2   9   53.12   11.95   0
   6  -8  -9   81.02   13.36   0
   8  -2  -9   33.76   11.94   0
   2   6  -9   59.48    9.54   0
  -6   8   9   42.57   12.12   0
   6  -8   9   31.66   12.31   0
   6  -8   9   24.40   11.30   0
  -2  -6   9   72.71    9.76   0
  -8   2  -9   65.14   14.26   0
   8  -3  -9  254.50    8.76   0
  -3  -5  -9  317.41   15.74   0
   5  -8  -9   51.11   11.00   0
  -3  -5  -9  323.76   12.35   0
  -3  -5   9   31.36    7.56   0
  -8   3   9  238.55   10.96   0
  -5   8   9   18.90   10.24   0
   5  -8   9  242.51   11.97   0
   3   5  -9   40.56   10.89   0
   5  -8   9  183.48   11.19   0
   8  -3   9   38.42    9.54   0
   5  -8  -9   27.98    8.02   0
  -8   3  -9   39.41   11.96   0
   8  -4  -9  216.27   11.44   0
  -8   4   9  184.27   11.34   0
  -4  -4  -9  314.00   17.95   0
   4  -8   9  216.71    9.01   0
  -8   4  -9  522.49   18.24   0
  -4  -4  -9  280.66   16.06   0
   4  -8  -9  582.20   11.42   0
   4   4  -9  606.23   10.59   0
   4  -8   9  176.13   11.30   0
   8  -4   9  700.99   13.97   0
   4  -8  -9  638.37   13.20   0
  -4   8   9  420.91   11.78   0
  -4  -4   9  546.07   10.33   0
   3  -8   9  153.55   11.97   0
   5   3  -9  402.59   10.35   0
  -5  -3  -9  181.96   17.72   0
  -3   8   9  272.63   11.01   0
   3  -8  -9  380.04   10.43   0
   8  -5   9  139.35   13.03   0
   3  -8  -9  367.30   11.71   0
   3  -8   9  127.67    8.07   0
   8  -5   9  326.28   10.19   0
  -8   5  -9  315.97   11.08   0
  -5  -3   9  365.25   12.35   0
   8  -5  -9  119.93    8.86   0
  -8   5   9  117.91    8.55   0
  -5  -3  -9  144.12   16.76   0
   6   2   9   58.42   18.56   0
  -6  -2  -9   75.71   18.28   0
   2  -8  -9  369.90   14.53   0
   2  -8  -9  362.10   13.39   0
  -6  -2   9  332.44   11.13   0
   2  -8   9   62.36   12.88   0
   8  -6   9  313.03   11.29   0
  -8   6   9   69.63    9.51   0
   6   2  -9  363.28   12.71   0
   2  -8   9   91.17    9.95   0
   8  -6   9  129.19   14.59   0
  -8   6  -9  280.59   15.06   0
   8  -6  -9   75.96   10.75   0
  -6  -2  -9   79.45   19.28   0
   1  -8  -9  134.23   13.15   0
  -7  -1  -9  380.98   20.82   0
  -8   7   9  291.24   14.87   0
   7   1   9  333.10   19.74   0
   1  -8   9  378.27   13.75   0
   7   1  -9   77.49   12.23   0
   8  -7  -9  312.66   12.40   0
  -7  -1   9   99.07    9.47   0
   8  -7   9  144.44   13.65   0
   1  -8   9  451.15   14.88   0
   1  -8  -9  126.46    9.61   0
   8  -7   9   58.61    9.67   0
   0   0  10   -4.45   10.02   0
   0   0 -10    7.57    7.11   0
   0  -1  10  423.68    8.62   0
   1  -1  10  539.89   11.24   0
   0  -1 -10  719.97   14.83   0
  -1   1  10  493.75   11.58   0
   0   1  10  590.79   13.24   0
  -1   1 -10  860.98   14.91   0
   0   1 -10  631.16   11.05   0
   1  -1 -10  571.09   11.51   0
   1   0  10  528.88   15.96   0
   1   0 -10  688.19   11.21   0
  -1   0  10  581.64   11.79   0
  -1   0 -10  725.61   18.76   0
  -1  -1  10  402.45   10.91   0
  -1   2  10  402.46   11.76   0
   2  -1  10  577.33   21.33   0
   2  -1 -10 2022.11   17.84   0
   2  -1  10  379.73   13.77   0
   1  -2  10 1813.40   16.10   0
   1   1 -10  534.78   11.18   0
  -2   1  10 2007.79   17.49   0
  -1   2 -10 2371.69   19.86   0
   1  -2 -10  515.39   14.59   0
   0  -2 -10  499.47   17.09   0
  -2   2  10 3086.01   20.54   0
   2   0 -10  498.04   11.47   0
   2  -2  10  459.39   15.76   0
   0   2 -10 3522.42   20.08   0
   2  -2 -10 3166.28   22.87   0
   2  -2  10  362.37   10.95   0
   0  -2  10 2826.27   17.80   0
  -2   0  10  417.82   12.03   0
   0   2  10  386.38   16.76   0
   2  -3  10  204.06    9.85   0
  -1  -2  10  178.45    7.19   0
  -2   3 -10  262.79   14.33   0
   2  -3 -10  166.05   12.33   0
   2  -3  10  178.98    9.91   0
   3  -1 -10  216.89   11.36   0
   1   2 -10  182.72    9.81   0
   3  -1  10  188.18   16.68   0
  -2   3  10  155.43    9.85   0
  -3   1  10  220.24   10.61   0
   3  -1  10  162.94   14.80   0
   3  -2 -10   76.21   10.58   0
   1  -3  10   71.85    6.80   0
   2   1 -10 1082.68   12.75   0
  -3   2  10   76.48    9.96   0
   3  -2  10  901.42   16.36   0
  -1   3  10  874.35   15.17   0
   3  -2  10 1060.13   17.88   0
  -1   3 -10   88.68   11.20   0
   1  -3 -10 1017.77   17.84   0
  -2  -1  10  954.07   12.75   0
   1  -3  10   83.34   11.07   0
  -3   3  10  574.13    9.65   0
   3  -3  10  148.71   13.02   0
   0   3  10  144.85   13.01   0
  -3   0  10  152.83   10.61   0
   0  -3  10  581.97   10.96   0
   0   3 -10  613.88    9.77   0
   0  -3 -10  174.11   15.93   0
   3   0 -10  133.46    7.42   0
   3  -3  10  129.97   10.37   0
   0  -3 -10  135.60   14.68   0
   3  -3 -10  586.13   13.96   0
   3  -4  10  369.29   10.95   0
   4  -1 -10  446.75    8.95   0
  -1  -3  10  108.74    9.11   0
   3  -4 -10  107.54   11.05   0
  -3   4  10  103.35    9.54   0
  -1  -3 -10  451.54   16.89   0
   4  -1  10   96.05   17.52   0
   1   3 -10  150.26    9.80   0
  -1  -3 -10  430.05   20.59   0
   4  -1  10  109.81   17.12   0
  -4   1  10  432.17   11.03   0
   3  -4  10  470.07   14.00   0
   4  -2 -10  141.42    7.60   0
   4  -2  10  284.22   11.41   0
   2  -4  10  153.26   10.09   0
  -2  -2  10  281.70    9.89   0
   2  -4  10  172.92   12.17   0
  -2   4  10  261.24    8.61   0
   2   2 -10  343.64    7.99   0
   4  -2  10  249.52   11.76   0
   2  -4 -10  311.07   12.34   0
  -4   2  10  141.58    7.55   0
  -2   4 -10  165.63   13.02   0
   1  -4 -10 3148.70   24.95   0
  -1   4  10 2395.20   21.88   0
   1  -4  10  203.16    9.97   0
   3   1 -10 2853.67   17.03   0
   1  -4 -10 2507.09   22.03   0
   4  -3  10 1967.39   18.70   0
  -3  -1  10 2587.78   16.94   0
  -1   4 -10  282.94   11.84   0
  -4   3  10  205.81   10.22   0
   1  -4  10  249.18   11.44   0
   4  -3  10 2747.27   22.01   0
   4  -3 -10  226.34   11.78   0
   0   4 -10   32.98    6.97   0
   0  -4  10   24.80    6.22   0
   4  -4 -10   40.77   10.87   0
  -4   0  10 1178.09   11.97   0
   4  -4  10  818.07   12.92   0
   0  -4 -10 1105.30   18.81   0
   4  -4  10 1410.81   17.38   0
   4   0 -10 1408.17   14.30   0
   0  -4 -10 1612.93   19.45   0
  -4   4  10   33.41    6.30   0
   5  -1 -10  110.18    7.06   0
   4  -5 -10 1549.95   16.04   0
   4  -5  10   88.88   10.97   0
  -1  -4 -10  119.35   11.29   0
  -4   5  10 1295.47   12.14   0
   4  -5  10   58.12    8.65   0
  -1  -4 -10   88.83   11.86   0
  -5   1  10   65.00    6.95   0
   1   4 -10 1778.21   14.47   0
   5  -1  10 1057.01   25.73   0
   5  -1  10 1357.13   25.94   0
  -1  -4  10 1374.51   12.91   0
  -2  -3  10  469.73   10.23   0
   5  -2  10  304.99   13.42   0
   3  -5  10  129.37    9.23   0
  -3   5  10  418.48   11.39   0
   3  -5 -10  378.89   11.73   0
  -5   2  10  120.61    9.52   0
   5  -2 -10  123.75    7.25   0
   2   3 -10  450.65   10.52   0
   5  -2  10  493.77   15.22   0
   3  -5  10  169.04   11.74   0
  -5   2 -10  339.90   12.84   0
   2  -5  10 1842.26   17.52   0
   2  -5  10 1543.42   12.95   0
   2  -5 -10  301.85   11.33   0
   5  -3 -10 1784.97   15.45   0
  -2   5 -10 2388.87   19.58   0
   5  -3  10  382.68   11.28   0
   3   2 -10  374.46   10.38   0
   5  -3  10  239.51   10.48   0
  -3  -2  10  361.49    8.15   0
  -2   5  10  333.86   11.44   0
  -5   3  10 1572.25   12.59   0
  -5   4  10  307.88   10.47   0
   1  -5 -10  353.75   11.96   0
   5  -4  10  321.53   11.44   0
   1  -5  10  361.16   11.86   0
  -1   5  10  267.59   11.21   0
   1  -5 -10  276.15   10.78   0
   4   1 -10  289.75    8.31   0
   1  -5  10  313.45    7.94   0
   5  -4  10  169.86    9.35   0
  -1   5 -10  512.95   12.57   0
   5  -4 -10  450.91   12.51   0
  -4  -1  10  305.79   10.78   0
   0  -5 -10  748.00   15.34   0
   0  -5  10   13.64    6.33   0
  -5   5  10    7.11    6.24   0
   0  -5 -10 1035.19   14.89   0
   5   0 -10  969.05   12.30   0
   5  -5  10  435.21   10.54   0
   5  -5 -10    8.87    7.34   0
  -5   0  10  702.21    9.92   0
   0   5 -10   10.90    9.64   0
   5  -5  10  852.76   14.56   0
   0  -5  10   13.91    9.71   0
  -1  -5 -10  638.37   17.23   0
  -1  -5  10  266.52    8.55   0
   5  -6 -10  272.96   13.34   0
   6  -1  10  268.79   16.06   0
   1   5 -10  297.54    9.47   0
   5  -6  10  405.15   11.46   0
   6  -1  10  139.16   16.81   0
  -5   6  10  298.53   12.00   0
  -6   1 -10  268.49   19.47   0
   6  -1 -10  725.59   12.74   0
   5  -6  10  702.39   14.79   0
  -1  -5 -10  718.46   16.23   0
  -6   1  10  601.93   10.00   0
  -2  -4 -10  784.75   17.18   0
   2   4 -10  204.00    7.47   0
   6  -2 -10  836.29   11.52   0
  -2  -4  10  189.36    6.97   0
  -6   2  10  682.86    9.48   0
   4  -6  10  762.30   11.30   0
   4  -6  10  558.48   10.70   0
   4  -6 -10  206.88   10.38   0
  -4   6  10  195.15   10.16   0
  -6   2 -10  193.89   13.58   0
  -2  -4 -10  713.66   17.92   0
   6  -2  10  198.25   11.62   0
   6  -2  10   99.50   11.99   0
   6  -3 -10 1260.57   13.29   0
  -3  -3  10   84.45    8.77   0
   3  -6  10  976.18   12.24   0
  -6   3  10 1042.31   10.96   0
   3  -6  10 1398.35   15.37   0
   3  -6 -10  121.29    9.62   0
  -3   6  10   73.69    9.32   0
   6  -3  10   80.28    9.15   0
   3   3 -10  133.25    9.40   0
   6  -3  10   29.34    8.75   0
  -6   3 -10   99.65   10.26   0
   2  -6 -10   -5.32    9.42   0
   6  -4  10   -2.06    8.15   0
   2  -6 -10    5.40    8.93   0
   4   2 -10    7.69    6.32   0
   6  -4 -10   75.79    7.46   0
   2  -6  10  119.42   10.59   0
   2  -6  10   72.43    6.58   0
   6  -4  10   23.28    8.64   0
  -2   6  10    4.04    8.61   0
  -6   4  10   93.89    9.25   0
  -4  -2  10   -5.00    6.36   0
  -6   4 -10    2.08    9.25   0
   1  -6 -10  311.72   12.36   0
  -5  -1  10  279.84    9.40   0
   1  -6  10   87.89    8.22   0
  -6   5  10   72.33    8.18   0
   6  -5  10  296.10   12.83   0
   5   1 -10  366.78   12.49   0
   1  -6 -10  373.60   13.37   0
   6  -5 -10   66.02    9.42   0
  -1   6 -10   80.75    9.62   0
   1  -6  10   89.79    9.45   0
   6  -5  10  115.96   10.61   0
   6  -6 -10  190.08    9.88   0
  -6   6  10  177.14   11.35   0
   0  -6 -10  229.66   12.09   0
   6  -6  10   82.24    7.52   0
  -6   0  10  210.76   11.40   0
   0  -6 -10  257.13   11.82   0
   6   0  10  157.51   26.09   0
   0  -6  10  206.51    9.45   0
   0  -6  10  187.58   11.51   0
   6   0 -10  236.83   11.54   0
   0   6 -10  242.98    9.33   0
   6  -6  10  215.18   13.24   0
  -7   1  10   90.90   10.88   0
   6  -7  10   68.16    7.20   0
  -6   7  10   46.27   10.81   0
  -1  -6 -10  138.12   13.32   0
   6  -7 -10   30.48    8.57   0
   7  -1  10   41.22   11.72   0
  -1  -6 -10  119.65   10.18   0
   7  -1 -10  115.04   10.52   0
  -1  -6  10   33.88   11.56   0
  -7   1 -10   37.02   16.49   0
   1   6 -10   46.67   11.52   0
   6  -7  10  156.71   12.06   0
  -1  -6  10   26.00    7.64   0
   5  -7 -10  146.27    8.70   0
  -2  -5 -10  246.07   13.64   0
  -7   2 -10  132.02   12.76   0
   5  -7  10  163.40    7.75   0
  -2  -5 -10  255.14   14.67   0
   7  -2 -10  219.40    8.36   0
   2   5 -10  172.19    8.57   0
  -7   2  10  251.74   11.06   0
   7  -2  10  150.20   12.38   0
  -2  -5  10  140.85    7.97   0
   5  -7  10  251.97    9.59   0
  -5   7  10  151.03    8.69   0
  -4   7  10   41.06   10.72   0
   3   4 -10   64.87    7.87   0
   7  -3  10    8.60   13.10   0
  -7   3  10  265.11    8.78   0
   4  -7  10  314.83   12.96   0
   4  -7  10  236.82   10.79   0
   7  -3 -10  382.17   11.94   0
   4  -7 -10   23.34   11.20   0
  -3  -4 -10  396.31   20.29   0
  -7   3 -10   24.34   11.68   0
   7  -3  10   34.90   13.21   0
  -3  -4  10   36.61    7.35   0
  -3  -4 -10  393.11   18.59   0
  -7   4 -10   99.44   12.20   0
   3  -7  10   -9.00   10.14   0
   3  -7 -10  134.57   11.58   0
   4   3 -10  161.47   11.52   0
   3  -7 -10  140.63   11.66   0
  -3   7  10  101.29    7.96   0
   7  -4  10  130.17   11.41   0
   7  -4  10   44.69   10.72   0
  -7   4  10    1.47   10.60   0
   3  -7  10   -8.26   11.96   0
  -4  -3  10  137.18    8.32   0
   7  -4 -10    2.50   11.03   0
   7  -5  10  129.78   10.97   0
   2  -7 -10  434.86   12.96   0
   2  -7  10  167.70    9.44   0
   5   2 -10  459.00   13.34   0
  -7   5  10  118.78   11.27   0
   2  -7 -10  465.33   12.38   0
   2  -7  10  122.69    7.95   0
  -5  -2  10  431.10    9.97   0
   7  -5 -10  157.86    9.70   0
  -7   5 -10  280.41   12.74   0
   7  -5  10  499.26   12.93   0
   1  -7  10  369.89   13.22   0
   6   1 -10  230.03    8.77   0
  -1   7 -10  382.58   14.23   0
  -6  -1  10  198.53    8.84   0
   1  -7 -10  218.10   12.10   0
   7  -6  10  212.05    9.31   0
   1  -7 -10  300.03   12.14   0
   1  -7  10  245.61   11.47   0
   7  -6 -10  283.49   13.78   0
   7  -6  10   71.05   10.19   0
  -7   6  10  248.47    9.06   0
  -7   6 -10  147.09   11.84   0
   0  -7 -10   71.78   13.07   0
   7  -7  10   97.89   14.22   0
   0  -7  10  240.08   13.94   0
  -7   7  10  219.98   13.72   0
  -7   0  10   75.18    9.35   0
   7  -7 -10  229.64   15.94   0
   0  -7  10  236.87   15.14   0
   7   0 -10   73.46    8.82   0
   0   7 -10  314.08   15.16   0
  -7   0 -10  262.25   24.52   0
   7  -7  10   53.84   11.47   0
   0  -7 -10  114.82   11.74   0
   7   0  10  190.45   18.90   0
  -2  -6  10   -0.87    8.94   0
   8  -2 -10  112.98   11.92   0
   2   6 -10   14.55    9.08   0
  -8   2  10  139.69   12.03   0
   6  -8  10   43.94   11.70   0
  -8   2 -10    9.42   16.58   0
  -6   8  10    7.13    9.16   0
   6  -8 -10   31.72   13.09   0
   6  -8  10   77.02    9.80   0
  -2  -6 -10  125.64   15.63   0
  -2  -6  10   24.01    9.53   0
  -2  -6 -10  120.63   13.75   0
   8  -2  10   15.09   12.80   0
   8  -3  10  108.86   14.18   0
  -3  -5 -10   95.57   16.00   0
  -3  -5  10  139.43   12.82   0
   8  -3  10   39.89   13.15   0
   8  -3 -10   65.54   11.35   0
  -5   8  10  111.54   12.42   0
   5  -8 -10  128.56   13.33   0
  -8   3 -10   95.52   17.21   0
   5  -8  10   55.36    9.53   0
   5  -8  10   60.93   11.85   0
  -8   3  10   48.70    8.71   0
  -3  -5 -10  102.34   16.27   0
   3   5 -10  107.14   13.26   0
   8  -4  10   45.26   11.40   0
  -8   4  10    2.07   11.16   0
  -4  -4 -10    2.52   17.42   0
  -4  -4  10  133.97    8.33   0
   4  -8  10   -7.71    6.95   0
  -4   8  10   81.27    7.60   0
   4   4 -10   96.28   12.54   0
   8  -4 -10    1.84    7.37   0
   4  -8  10    2.63   10.77   0
  -4  -4 -10   11.40   16.09   0
  -8   4 -10  115.43   15.78   0
   8  -4  10  131.45   11.76   0
   4  -8 -10  148.05   12.78   0
   4  -8 -10  105.52   12.41   0
   8  -5  10   99.26   13.75   0
  -5  -3  10  288.75   14.56   0
  -3   8  10  241.78    9.58   0
   3  -8 -10  338.88   11.07   0
   3  -8  10   83.19   12.30   0
  -8   5  10   76.20   12.72   0
   8  -5  10  342.15   14.18   0
   3  -8 -10  323.72   13.25   0
   3  -8  10  106.04    9.85   0
   8  -5 -10   74.91    9.54   0
  -8   5 -10  243.33   15.39   0
   5   3 -10  419.92   14.91   0
   8  -6  10   13.96   12.36   0
   6   2 -10   77.21   13.01   0
   2  -8 -10   88.06   12.84   0
  -8   6 -10   38.65    9.78   0
   2  -8  10   25.89   12.14   0
   2  -8 -10   64.43    8.80   0
  -8   6  10    7.98    8.96   0
   2  -8  10   14.27   13.43   0
   8  -6  10   59.70   12.97   0
   8  -6 -10   33.35   14.00   0
  -6  -2  10   13.42   13.43   0
   0   0  11    0.53   10.13   0
   0   0 -11   -1.48    9.03   0
   1  -1  11   56.78    9.07   0
   1   0  11 2063.24   26.41   0
   1  -1 -11 1990.64   18.09   0
  -1   0 -11 2522.17   30.17   0
   0  -1  11 1703.67   16.20   0
  -1   1  11 1949.79   18.50   0
   0   1 -11 2099.91   17.37   0
  -1   0  11   69.35   10.34   0
   0   1  11   61.82   11.65   0
  -1   1 -11   51.88   10.92   0
   1   0 -11   51.48    9.23   0
   0  -1 -11   50.09    9.45   0
  -1  -1  11  104.11    9.41   0
   1  -2 -11  135.92   11.28   0
   2  -1  11  133.93   17.42   0
   2  -1 -11 1486.51   15.62   0
   1   1 -11  142.40    9.58   0
  -2   1  11 1458.14   15.49   0
   1  -2  11 1269.47   14.22   0
  -1   2  11   87.46    9.55   0
  -1   2 -11 1811.60   18.10   0
   2  -1  11   83.48   11.13   0
   0  -2 -11  868.25   18.40   0
  -2   0  11  654.47   12.74   0
   0   2  11  659.65   18.48   0
   2  -2  11  593.11   12.04   0
  -2   2  11  937.73   13.63   0
   0   2 -11 1041.18   11.63   0
   2  -2 -11  966.87   15.29   0
   2  -2  11  765.42   19.23   0
   2   0 -11  855.94   12.59   0
   0  -2  11  866.14   12.33   0
   2  -3  11  267.91   13.18   0
   2  -3 -11  653.89   15.12   0
   3  -1 -11  240.91   11.09   0
   2  -3  11  216.27    9.90   0
  -3   1  11  227.59    7.94   0
   3  -1  11  700.48   32.38   0
  -1  -2  11  657.27   11.14   0
   1   2 -11  663.84   11.46   0
  -2   3  11  615.54   11.91   0
  -2   3 -11  327.11   10.95   0
   1  -3  11  324.86   12.13   0
   3  -2 -11  331.66    9.02   0
  -1   3  11  585.05   13.27   0
  -3   2  11  308.75   10.71   0
   3  -2  11  574.69   14.04   0
   1  -3  11  278.96    9.95   0
  -1   3 -11  397.18   12.29   0
   3  -2  11  702.69   17.79   0
  -2  -1  11  609.89   11.58   0
   2   1 -11  742.76    9.85   0
   1  -3 -11  762.46   19.32   0
   0   3  11   96.47   14.31   0
   0   3 -11  475.05   11.37   0
  -3   3  11  401.85   10.80   0
   3  -3  11   92.97   12.16   0
   3   0 -11   93.00    7.17   0
   3  -3 -11  421.33   12.86   0
   3  -3  11   70.42    9.35   0
  -3   0  11   98.32    7.41   0
   0  -3 -11  112.35   14.87   0
   0  -3 -11   95.88   14.47   0
   0  -3  11  390.72   10.06   0
   3  -4  11  433.35   13.49   0
  -3   4  11  517.57   11.31   0
   3  -4  11  331.94   10.86   0
   3  -4 -11  672.12   11.69   0
   1   3 -11  715.72    9.75   0
   4  -1 -11  379.19   11.11   0
  -4   1  11  337.23   10.54   0
  -1  -3  11  603.55   10.67   0
   4  -2 -11  616.18    9.77   0
  -2   4  11  411.45   11.48   0
   2  -4  11  549.66   11.37   0
   4  -2  11  422.27   12.63   0
  -4   2  11  544.41   11.36   0
   2  -4 -11  440.22   13.22   0
  -2   4 -11  813.27   15.23   0
   2  -4  11  654.98   14.02   0
   4  -2  11  380.19   13.77   0
   2   2 -11  399.52    8.27   0
  -2  -2  11  403.72   10.33   0
  -4   3  11  760.78   12.16   0
   1  -4  11  718.10    9.60   0
  -1   4  11  695.85   14.51   0
   4  -3 -11  934.91   13.68   0
   4  -3  11  598.44   12.95   0
   1  -4  11  874.59   13.74   0
   1  -4 -11  723.63   15.09   0
  -1   4 -11 1190.17   14.70   0
  -3  -1  11  710.11   10.08   0
   4  -3  11  740.96   14.51   0
   3   1 -11  741.73    9.76   0
  -4   0  11   98.77    7.39   0
   4  -4  11  112.31   11.40   0
   4   0 -11   97.70    7.72   0
   4  -4  11   93.67    8.85   0
   0  -4 -11  108.30   13.04   0
   0  -4 -11  143.16   10.97   0
   0   4 -11  161.33   10.37   0
   0  -4  11  192.80    9.24   0
   4  -4 -11  153.52    8.70   0
  -4   4  11  163.96    7.19   0
  -4   5  11  418.58   10.58   0
   4  -5  11  175.45    8.64   0
  -1  -4 -11  225.48   13.83   0
  -1  -4  11  438.40    8.00   0
   5  -1 -11  221.58    7.36   0
   1   4 -11  473.30    8.65   0
  -1  -4 -11  214.21   15.88   0
  -5   1  11  192.77    9.68   0
   4  -5  11  135.80    8.67   0
   4  -5 -11  423.37   12.27   0
   3  -5 -11  107.46   10.69   0
   3  -5  11  268.45   11.89   0
  -2  -3  11   98.19    8.99   0
   5  -2  11   89.39   11.40   0
  -3   5  11  105.84    9.55   0
   3  -5  11  187.28    9.44   0
   2   3 -11  126.84    9.38   0
   5  -2 -11  261.10   10.11   0
   5  -2  11  121.97   12.49   0
  -5   2  11  206.88    9.56   0
  -5   3  11   10.26    6.12   0
   2  -5  11    4.45    9.13   0
  -2   5  11  313.65   11.49   0
   5  -3  11  386.66   11.45   0
   5  -3  11  277.21   11.78   0
   3   2 -11  378.07   10.40   0
  -3  -2  11  386.90   10.30   0
   2  -5  11    0.02   10.72   0
  -2   5 -11   -1.44   11.45   0
   5  -3 -11   -5.60    9.35   0
   2  -5 -11  365.26   11.94   0
  -5   4  11  766.89   11.99   0
   1  -5 -11 1865.36   18.57   0
   5  -4  11 1558.95   16.90   0
   1  -5  11  868.78   13.60   0
  -1   5  11 1291.88   16.90   0
  -1   5 -11  984.99   14.00   0
   5  -4  11  905.69   13.03   0
   4   1 -11 1627.11   14.34   0
   1  -5  11  740.86    9.92   0
  -4  -1  11 1492.42   12.68   0
   5  -4 -11  849.04   13.78   0
   1  -5 -11 1351.30   16.89   0
   0   5 -11 1949.42   16.06   0
  -5   0  11   41.19    6.66   0
   0  -5  11 1716.84   15.86   0
   5   0 -11   67.17    6.61   0
   0  -5 -11   51.20    9.23   0
   5  -5  11   23.95    7.72   0
  -5   5  11 1561.02   14.26   0
   5  -5 -11 1756.56   17.27   0
   0  -5 -11   48.53    9.28   0
   5  -5  11   37.13    7.47   0
   0  -5  11 1743.63   13.89   0
   5  -6 -11  479.68   14.32   0
   5  -6  11   23.31    9.49   0
  -1  -5  11  494.08   12.11   0
   6  -1 -11   33.04    7.68   0
  -1  -5 -11   34.57   13.14   0
  -5   6  11  450.51    9.70   0
  -6   1  11   51.01   10.61   0
   1   5 -11  602.21   13.30   0
  -1  -5 -11   50.01    9.91   0
   5  -6  11   75.03   11.82   0
  -6   2  11  339.19   11.72   0
   6  -2 -11  377.59   12.08   0
  -2  -4  11  483.22    9.28   0
   4  -6  11  387.98   13.76   0
   4  -6  11  270.97   10.82   0
  -2  -4 -11  370.13   26.73   0
   2   4 -11  705.33   13.10   0
  -4   6  11  482.50   10.29   0
  -2  -4 -11  341.02   27.01   0
   4  -6 -11  591.45   14.15   0
   6  -2  11  488.44   17.16   0
   6  -2  11  311.42   14.95   0
  -3  -3  11  638.07   10.00   0
   6  -3 -11  375.92    9.33   0
   6  -3  11  345.86   12.43   0
   3   3 -11  797.63   10.67   0
   3  -6 -11  689.48   14.06   0
   3  -6  11  474.66   14.42   0
   3  -6  11  327.56   10.61   0
   6  -3  11  670.94   16.13   0
  -6   3  11  352.39    9.08   0
  -3   6  11  550.47   13.55   0
   2  -6  11  200.59    8.55   0
   6  -4  11  282.89   12.12   0
  -2   6  11  237.30   11.86   0
   6  -4 -11  221.35   12.36   0
  -4  -2  11  283.54   12.23   0
   6  -4  11  127.54   12.37   0
   4   2 -11  226.25    8.92   0
   2  -6 -11  214.52   11.78   0
   2  -6 -11  255.00   12.85   0
   2  -6  11  263.14   13.77   0
  -6   4  11  218.89   11.48   0
   1  -6  11  220.99   10.01   0
   6  -5  11   48.17   11.81   0
  -5  -1  11   57.05   11.71   0
   6  -5 -11  226.08   13.49   0
   5   1 -11   55.37    8.34   0
   1  -6 -11   61.27   13.50   0
  -6   5  11  185.18   11.58   0
   6  -5  11   38.11    9.54   0
  -1   6 -11  257.84   10.33   0
   1  -6 -11   75.30   11.77   0
   1  -6  11  184.66   11.80   0
   6  -6  11  398.31   13.62   0
   6  -6 -11  147.81    9.77   0
   6   0 -11  351.79   11.72   0
   6  -6  11  152.38   10.33   0
  -6   0  11  321.45    9.11   0
  -6   6  11  129.30    8.21   0
   0  -6 -11  322.77   12.68   0
   0   6 -11  181.90    9.34   0
   0  -6  11  140.47    9.28   0
   0  -6 -11  359.28   13.80   0
   0  -6  11  146.53   11.20   0
  -1  -6 -11   23.22   12.76   0
  -6   7  11   51.21    7.82   0
   1   6 -11  100.13   11.56   0
   6  -7  11    4.96    9.11   0
  -7   1  11   27.30    7.36   0
  -1  -6 -11   33.99   10.91   0
  -1  -6  11   97.33   11.44   0
  -1  -6  11   32.59   10.92   0
   6  -7  11    6.45   11.11   0
   6  -7 -11   58.42   11.93   0
   7  -1 -11    4.58    7.22   0
   7  -2  11   11.52   12.78   0
  -5   7  11   10.56    7.83   0
  -2  -5 -11  110.64   14.64   0
  -7   2 -11    4.92   14.87   0
   2   5 -11   10.99   11.12   0
  -2  -5  11   15.09   10.26   0
  -7   2  11   83.04   10.67   0
   5  -7 -11   17.20   11.23   0
   7  -2  11    2.63   13.57   0
   5  -7  11   68.61    9.68   0
  -2  -5 -11  105.26   15.67   0
   5  -7  11  109.54   11.83   0
   7  -2 -11  109.45   10.63   0
  -7   3 -11  161.16   14.37   0
  -3  -4  11  186.72   11.16   0
   7  -3 -11   73.25   10.90   0
   4  -7  11   78.71    8.46   0
  -7   3  11   57.08   10.46   0
   7  -3  11   74.10   10.10   0
   7  -3  11  197.38   11.59   0
  -4   7  11  191.04   11.16   0
   4  -7  11   56.83    9.91   0
   4  -7 -11  174.39   11.87   0
   3   4 -11  277.82   11.69   0
   3  -7 -11  126.93   11.49   0
  -7   4 -11   88.52   11.50   0
   7  -4 -11   10.61   10.86   0
   3  -7 -11  123.34    8.35   0
   7  -4  11  137.07   11.25   0
   3  -7  11   22.24    9.75   0
  -4  -3  11  119.41    8.02   0
   7  -4  11   38.77    9.85   0
   4   3 -11  120.57    8.37   0
  -7   4  11    3.07   10.24   0
   3  -7  11   -3.24   11.90   0
  -3   7  11   91.85    7.77   0
   7  -5  11   18.20    9.30   0
   7  -5  11   53.87   10.94   0
   2  -7 -11   42.45   11.13   0
  -5  -2  11   45.95    8.19   0
   2  -7  11   79.72   12.43   0
   7  -5 -11   90.70   12.09   0
   5   2 -11   62.89    8.40   0
   2  -7 -11   61.05   10.48   0
   2  -7  11   89.77   10.40   0
  -7   5  11   96.51   10.65   0
   1  -7 -11   78.33   10.78   0
  -6  -1  11   30.49   11.41   0
  -1   7 -11  154.27   13.18   0
   1  -7  11  118.35   10.83   0
   1  -7  11  148.53   12.50   0
   1  -7 -11   95.47   10.60   0
   6   1 -11   63.41    7.93   0
  -7   6  11   93.47   11.24   0
   7  -6  11   68.67   11.48   0
   7  -6 -11  112.10   12.99   0
   7  -6  11   18.65    9.23   0
   7  -7  11  421.79   15.53   0
   0  -7 -11  412.54   17.60   0
   0   7 -11    3.95   14.17   0
  -7   7  11   32.27    8.65   0
   7  -7 -11   24.43   10.19   0
   0  -7 -11  400.91   13.76   0
  -7   0  11  360.89   13.80   0
   7   0 -11  352.33   10.38   0
   0  -7  11   15.82   12.86   0
   0  -7  11   -5.79   14.15   0
   7  -7  11  138.93   11.57   0
   5  -8  11   78.52   12.84   0
   5  -8  11   51.20   11.03   0
  -5   8  11  150.96   12.37   0
  -3  -5  11  176.83   12.94   0
  -3  -5 -11   78.27   21.99   0
  -8   3  11   65.71   11.88   0
   8  -3  11  197.45   12.06   0
   5  -8 -11  141.21   10.08   0
   8  -3 -11   55.86   11.90   0
  -3  -5 -11   74.94   21.98   0
   3   5 -11  158.37   13.53   0
  -8   3 -11  162.65   14.05   0
   8  -3  11   45.44   14.54   0
   4  -8  11   39.84   11.50   0
  -8   4  11   70.20   12.04   0
  -4  -4  11   27.81    8.97   0
   8  -4 -11   72.63    8.81   0
  -4   8  11   22.31    7.99   0
   8  -4  11   28.73   12.64   0
   8  -4  11   10.48   13.55   0
   4   4 -11   19.71   13.30   0
  -8   4 -11   31.07   12.72   0
   4  -8 -11   49.93   12.76   0
   4  -8  11   45.23   13.11   0
   4  -8 -11   33.45   12.53   0
   3  -8 -11  236.49   12.38   0
   3  -8  11   38.71    8.34   0
   5   3 -11  215.72   10.73   0
   3  -8 -11  248.88   13.72   0
   3  -8  11   34.33    9.45   0
  -3   8  11  136.13   11.81   0
  -8   5 -11  163.00   13.39   0
   8  -5  11   51.26   14.18   0
  -8   5  11   46.65   12.12   0
   8  -5  11  236.65   13.38   0
  -5  -3  11  191.59   10.61   0
   8  -5 -11   40.86    9.02   0
   0   0  12 2081.06   20.38   0
   0   0 -12 2212.56   19.13   0
   1  -1  12  550.90   12.64   0
   1   0 -12  645.14   12.01   0
  -1   1 -12  759.83   14.98   0
   1  -1 -12  264.58   10.63   0
   0   1 -12  281.07   10.73   0
   0  -1  12  240.80   10.21   0
   0  -1 -12  674.99   13.81   0
   0   1  12  633.17   15.45   0
   1   0  12  279.21   14.09   0
  -1   0 -12  349.48   16.60   0
  -1   1  12  275.93   11.10   0
  -1   0  12  671.11   13.40   0
  -1   2  12  931.43   14.14   0
   2  -1  12 1231.67   25.60   0
   1  -2 -12 1277.57   18.30   0
   1   1 -12 1308.73   13.62   0
  -2   1  12 2016.81   17.03   0
   2  -1  12  926.68   18.59   0
   2  -1 -12 2179.29   17.24   0
  -1   2 -12 2546.95   18.64   0
  -1  -1  12  887.93   12.90   0
   1  -2  12 1819.05   15.76   0
   2  -2 -12  392.41   12.06   0
  -2   0  12  854.75   13.33   0
   0   2 -12  444.82   11.16   0
   0  -2  12  336.95   10.05   0
   2  -2  12  743.53   12.69   0
   2   0 -12  970.19   12.85   0
   2  -2  12  963.10   20.12   0
  -2   2  12  355.20   11.21   0
   0  -2 -12  986.41   18.44   0
   0   2  12  861.21   19.82   0
  -3   1  12  715.45   12.22   0
   3  -1 -12  831.13   12.86   0
  -2   3 -12 1138.00   17.60   0
   2  -3  12  829.24   13.46   0
   1   2 -12   38.94    9.11   0
  -2   3  12   35.87    8.81   0
  -1  -2  12   51.24    6.31   0
   2  -3 -12   45.34   10.81   0
   2  -3  12  670.69   11.90   0
   3  -2  12  278.34   14.69   0
   3  -2  12  199.68    9.95   0
   1  -3  12 1632.32   14.40   0
  -1   3  12  217.07   11.01   0
   3  -2 -12 1820.25   16.99   0
  -3   2  12 1746.54   15.41   0
   1  -3  12 1864.11   17.83   0
  -1   3 -12 2219.11   18.29   0
   2   1 -12  295.14   10.11   0
  -2  -1  12  229.75   10.20   0
   1  -3 -12  288.83   12.73   0
  -3   3  12   88.78    6.79   0
   3   0 -12  213.12   10.13   0
   0   3  12  216.41   15.41   0
   3  -3  12  168.23    9.56   0
   3  -3  12  211.50   14.94   0
  -3   0  12  206.87    7.86   0
   3  -3 -12   89.22   10.37   0
   0  -3 -12  223.49   16.05   0
   0   3 -12  108.40    7.19   0
   0  -3  12   82.06    8.82   0
   0  -3 -12  281.61   16.27   0
   3  -4 -12  200.36   11.95   0
   3  -4  12  156.67   11.65   0
   4  -1 -12  107.53    9.84   0
   3  -4  12   97.46    7.07   0
  -4   1  12  115.69    9.26   0
   1   3 -12  211.69    7.42   0
  -1  -3  12  231.47    7.16   0
  -3   4  12  219.66    9.59   0
  -2   4  12  412.85   11.38   0
  -4   2  12   17.74    6.45   0
   4  -2  12  449.46   14.83   0
   2  -4 -12  470.39   13.97   0
   2   2 -12  474.03   10.59   0
   2  -4  12   22.43   10.92   0
  -2   4 -12   35.74   11.54   0
  -2  -2  12  437.80   10.60   0
   4  -2  12  389.49   13.51   0
   2  -4  12   23.99    8.66   0
   4  -2 -12   18.12    6.80   0
   1  -4  12   95.04    9.02   0
   4  -3  12  394.31   13.07   0
   1  -4 -12  511.10   14.66   0
  -1   4  12  468.88   14.95   0
   1  -4  12  110.66    8.01   0
   3   1 -12  501.39   10.99   0
  -4   3  12  102.90    6.87   0
  -1   4 -12  202.12    8.42   0
  -3  -1  12  502.49   11.37   0
   4  -3  12  504.07   13.09   0
   1  -4 -12  561.94   14.56   0
   4  -3 -12  162.29   10.29   0
  -4   4  12  146.13    6.85   0
   0  -4  12  143.59    8.84   0
   0  -4 -12  538.95   18.21   0
   0  -4 -12  672.46   16.63   0
   4  -4  12  406.88   10.75   0
   4  -4  12  551.72   13.60   0
   4  -4 -12  213.19    8.84   0
   4   0 -12  555.64    9.34   0
  -4   0  12  498.11   11.30   0
   0   4 -12  244.88   10.26   0
   4  -5  12    3.82    7.14   0
   1   4 -12   69.31    9.12   0
  -1  -4 -12   17.33   13.30   0
  -1  -4 -12   17.63   17.50   0
  -1  -4  12   44.44    6.16   0
   4  -5 -12   65.22   10.86   0
  -5   1  12    1.13    8.72   0
  -4   5  12   43.46    8.82   0
   5  -1 -12   10.89    6.33   0
   4  -5  12   12.96    5.65   0
   5  -2  12  381.91   18.17   0
   2   3 -12  400.99    8.14   0
  -2  -3  12  323.98    9.90   0
   3  -5 -12  381.74   12.21   0
   3  -5  12  801.20   11.92   0
  -5   2  12  824.40   11.66   0
  -3   5  12  350.82   10.61   0
   5  -2 -12  965.09   10.58   0
   5  -2  12  303.70   15.76   0
   3  -5  12 1078.56   15.19   0
   5  -3 -12  487.79    8.88   0
   5  -3  12  406.41   13.18   0
   2  -5  12  515.94   12.68   0
  -2   5  12  352.11   11.42   0
   2  -5 -12  418.28   12.32   0
   3   2 -12  468.78    8.51   0
  -5   3  12  442.73   10.35   0
   2  -5  12  425.56   10.68   0
   5  -3  12  311.90   10.80   0
  -3  -2  12  379.93    8.12   0
  -2   5 -12  665.78   14.07   0
  -1   5  12   39.49    9.41   0
  -4  -1  12   54.73    6.86   0
   1  -5 -12   42.73    9.76   0
   1  -5  12   92.21    6.58   0
   4   1 -12   25.57    9.28   0
  -1   5 -12   99.55    7.82   0
   5  -4  12   50.06    9.46   0
   1  -5 -12   56.68   11.77   0
  -5   4  12   92.26    8.97   0
   1  -5  12  110.75    7.86   0
   5  -4  12   35.04    7.86   0
   5  -4 -12   82.00    9.95   0
   0  -5 -12   40.86   14.28   0
   0  -5 -12   40.79   12.97   0
   0  -5  12   40.10    7.77   0
   5   0 -12   60.57   11.27   0
   5  -5 -12   40.10   13.06   0
   5  -5  12   16.78    9.55   0
   0  -5  12   45.26    8.68   0
   0   5 -12   59.67    8.50   0
   5  -5  12   42.74   12.23   0
  -5   0  12   38.99   11.34   0
  -5   5  12   67.00   10.59   0
   5  -6  12   61.07    9.46   0
   6  -1 -12  116.34    7.94   0
  -1  -5  12  419.63   12.00   0
  -1  -5 -12  118.71   12.75   0
  -1  -5 -12  118.13   17.06   0
   5  -6  12   91.04   12.03   0
   1   5 -12  497.77   13.18   0
  -5   6  12  418.71    9.67   0
   5  -6 -12  450.87   14.13   0
  -6   1  12   96.76    7.89   0
   4  -6 -12   48.96   12.30   0
   6  -2  12   56.42   15.84   0
   6  -2 -12    2.33   10.65   0
   2   4 -12   69.77    8.07   0
   6  -2  12   55.52   15.25   0
   4  -6  12   -5.96    9.64   0
  -4   6  12   54.15    8.14   0
  -6   2  12    1.19    7.27   0
  -2  -4  12   67.51   10.49   0
   4  -6  12    8.48   11.89   0
   6  -3 -12  444.34    9.51   0
   6  -3  12  124.25   14.15   0
  -3  -3  12  129.33   11.02   0
   3  -6 -12  176.19   12.16   0
   3  -6  12  314.13    8.65   0
  -3   6  12  112.91   11.29   0
  -6   3  12  363.77   11.82   0
   3   3 -12  173.12   11.34   0
   3  -6  12  426.70   14.23   0
   6  -3  12   77.06   12.19   0
   2  -6  12  227.79   13.25   0
   2  -6 -12   66.43   11.25   0
  -6   4  12  151.66    8.10   0
   4   2 -12   78.89    8.04   0
  -4  -2  12  103.29   11.38   0
   6  -4  12   36.28    9.43   0
  -2   6  12   48.97   10.96   0
   6  -4  12   59.28   13.30   0
   2  -6 -12   63.32   11.40   0
   6  -4 -12  125.80    8.61   0
   2  -6  12  149.15    8.17   0
   1  -6 -12  302.15   12.76   0
   1  -6  12  482.10   11.25   0
  -1   6 -12  522.98   14.77   0
   6  -5 -12  403.38   14.20   0
   1  -6 -12  397.31   13.06   0
   5   1 -12  363.67    9.57   0
   6  -5  12  164.96   10.06   0
  -5  -1  12  355.94   12.77   0
   1  -6  12  412.64    9.53   0
   6  -5  12  375.14   13.44   0
  -6   5  12  390.91    9.45   0
   6  -6  12   91.76   11.97   0
   0  -6  12  251.54   12.90   0
   0  -6 -12   86.41   11.84   0
   0  -6 -12   93.11   11.27   0
   6  -6  12   39.65    9.19   0
   6   0 -12   93.49    7.87   0
  -6   6  12  213.49    8.60   0
   0  -6  12  217.36    8.89   0
  -6   0  12   45.01   10.81   0
   0   6 -12  303.51   13.17   0
   6  -6 -12  269.66   10.43   0
   6  -7 -12   44.39   14.32   0
   1   6 -12   66.59   13.75   0
  -1  -6  12   35.16   12.56   0
   7  -1 -12   -0.85   11.96   0
   6  -7  12   11.17   12.78   0
  -6   7  12   60.44    8.88   0
  -7   1  12   16.44   11.96   0
  -1  -6 -12    9.05   15.30   0
   6  -7  12   15.42   10.52   0
  -1  -6 -12   10.17   12.92   0
  -1  -6  12   26.19   13.72   0
   5  -7  12   23.86   11.08   0
   7  -2  12   17.84   15.71   0
  -2  -5  12    4.45   10.23   0
   5  -7  12   17.82    6.42   0
   5  -7 -12    2.73    8.01   0
  -5   7  12   15.83    7.74   0
   7  -2  12   10.06   14.91   0
  -7   2  12   20.92    7.34   0
   7  -2 -12   24.08   10.05   0
   2   5 -12    8.45    7.84   0
  -3  -4  12  344.73    9.30   0
   7  -3 -12    6.38   10.15   0
   4  -7 -12  309.78   12.79   0
  -4   7  12  351.55   11.99   0
   3   4 -12  351.65    9.86   0
  -7   3  12   17.24    9.77   0
   7  -3  12  373.38   14.93   0
   7  -3  12  203.49   13.11   0
   4  -7  12    7.00    7.86   0
   4  -7  12   -1.74    6.56   0
   3  -7 -12  185.40   11.75   0
   3  -7  12   77.17   11.87   0
  -7   4  12   52.45   10.22   0
   3  -7  12   51.26    9.60   0
   7  -4 -12   67.24    7.83   0
   7  -4  12   74.15   11.44   0
   7  -4  12  199.22   11.99   0
   4   3 -12  208.65   11.69   0
  -3   7  12  120.61   10.89   0
  -4  -3  12  173.10   11.41   0
   3  -7 -12  220.45   11.59   0
  -5  -2  12   24.84    8.47   0
   2  -7 -12   68.24   10.16   0
   2  -7 -12   42.73   11.07   0
   7  -5  12   21.52    8.96   0
   2  -7  12   60.07    7.55   0
   2  -7  12   65.13   12.40   0
   7  -5  12   71.08   10.71   0
   5   2 -12   56.57    8.20   0
  -7   5  12  100.95   10.42   0
   7  -5 -12   61.04    8.46   0
   7  -6 -12   13.66   14.77   0
   7  -6  12  185.01   14.11   0
  -7   6  12   26.10   12.38   0
   7  -6  12   81.44   10.63   0
   1  -7  12   34.33   14.05   0
  -6  -1  12  180.10   13.45   0
   1  -7 -12  179.69   13.13   0
   1  -7  12   21.59   12.33   0
   6   1 -12  158.32   13.20   0
   1  -7 -12  202.53   12.76   0
  -1   7 -12   52.36   14.79   0
   0   0 -13    7.43    8.94   0
   0   0  13   -2.41    9.34   0
   0   1 -13  211.89   10.25   0
   1   0  13  205.29   14.60   0
   1   0  13  220.61   15.95   0
  -1   0  13  123.09    7.92   0
   1  -1 -13  186.97   10.01   0
   0  -1 -13  165.50   11.89   0
  -1   1 -13  206.89   11.83   0
  -1   0 -13  251.76   15.66   0
  -1   1  13  198.66   10.36   0
   0   1  13  142.00    9.98   0
   1   0 -13  161.96    9.65   0
   0  -1  13  171.60    9.99   0
   1  -1  13  116.57   11.88   0
  -2   1  13  246.79   10.40   0
  -1   2  13   67.24    9.16   0
   1  -2  13  226.99    9.62   0
   2  -1 -13  281.33   10.63   0
   1  -2 -13   77.97    9.66   0
   1  -2  13  263.67   11.75   0
  -1   2 -13  316.90   11.83   0
   1   1 -13   78.07    9.10   0
   2  -1  13  101.10   15.55   0
  -1  -1  13   72.73    9.36   0
   2  -1  13   76.59   12.04   0
   0   2 -13 1990.75   16.12   0
   2  -2 -13 1681.24   17.29   0
  -2   0  13   30.57    9.53   0
   0   2  13   26.81   12.20   0
   2   0 -13   48.90    9.07   0
  -2   2  13 1623.72   15.80   0
   2  -2  13   19.21   10.02   0
   0  -2 -13   52.05   12.31   0
   0  -2  13 1476.68   14.19   0
   2  -2  13   26.68   11.55   0
   2  -3  13  263.86   12.65   0
   2  -3 -13   80.81   10.76   0
   3  -1 -13  214.51    7.84   0
  -1  -2  13   83.32    8.73   0
  -2   3 -13  289.95   13.50   0
  -2   3  13   69.09    8.87   0
   1   2 -13   75.01    6.66   0
  -3   1  13  218.06    9.80   0
   2  -3  13  196.84    9.29   0
  -1   3 -13  975.27   12.26   0
   3  -2  13  564.71   15.13   0
   1  -3 -13  565.89   14.14   0
   1  -3  13  694.68   13.64   0
   2   1 -13  586.50   11.05   0
   3  -2 -13  794.06   11.05   0
   1  -3  13  590.75   10.96   0
  -1   3  13  477.76   14.23   0
   3  -2  13  443.49   13.06   0
  -3   2  13  656.49   11.62   0
  -2  -1  13  523.60   11.51   0
   3  -3 -13  288.94    9.02   0
   3   0 -13  942.02   12.33   0
  -3   3  13  273.85    9.85   0
   0  -3  13  264.85    9.47   0
   0  -3 -13  857.47   20.14   0
   3  -3  13  857.82   16.03   0
   3  -3  13  669.23   12.10   0
   0  -3 -13 1153.30   24.78   0
   0   3 -13  353.58    8.49   0
  -3   0  13  816.32   12.42   0
   0   3  13  834.07   22.02   0
   3  -4 -13   26.74   10.71   0
   4  -1 -13  634.53    9.91   0
  -1  -3  13   13.15    8.43   0
   3  -4  13  794.20   14.81   0
   3  -4  13  586.44   11.55   0
   1   3 -13   36.27    6.29   0
  -3   4  13   21.93    8.44   0
  -4   1  13  585.52   11.30   0
   2  -4  13  159.64    9.00   0
  -4   2  13  165.31    9.27   0
   4  -2 -13  137.14    9.88   0
   2  -4  13  171.31    8.71   0
  -2  -2  13  345.36   10.05   0
  -2   4 -13  181.93   12.22   0
   4  -2  13  296.84   14.18   0
   4  -2  13  370.66   15.85   0
   2  -4 -13  399.44   13.22   0
   2   2 -13  390.52   10.23   0
  -2   4  13  340.78   10.85   0
   1  -4  13  339.90   11.76   0
   1  -4 -13 2002.48   22.10   0
  -1   4  13 1513.64   19.40   0
   4  -3 -13  306.37   10.60   0
   3   1 -13 1711.14   12.90   0
  -3  -1  13 1504.86   14.89   0
   1  -4  13  282.27    9.55   0
   1  -4 -13 1730.10   23.77   0
  -1   4 -13  383.37   11.64   0
   4  -3  13 1346.23   16.12   0
   4  -3  13 1591.20   21.02   0
  -4   3  13  323.54    9.79   0
   4  -4  13  177.40   11.24   0
  -4   0  13  183.23    9.73   0
   0  -4  13   10.08    5.86   0
   4  -4  13  136.28    9.33   0
   0  -4 -13  257.52   13.34   0
   0  -4 -13  230.25   16.56   0
  -4   4  13    8.51    5.90   0
   0   4 -13   15.49    9.12   0
   4  -4 -13   -1.34    9.72   0
   4   0 -13  213.38   10.04   0
  -4   5  13  966.72   14.38   0
  -1  -4  13 1043.54   13.62   0
   4  -5 -13 1173.15   17.48   0
   1   4 -13 1272.23   14.80   0
  -5   1  13  284.35   11.72   0
   4  -5  13  259.49   10.92   0
   4  -5  13  356.58   13.56   0
   5  -1 -13  434.78    9.55   0
   3  -5 -13   48.37   13.04   0
   3  -5  13  211.71   11.56   0
   5  -2 -13  302.18   11.95   0
   2   3 -13   47.36    7.77   0
  -2  -3  13   45.46   10.72   0
   3  -5  13  315.29   13.97   0
  -3   5  13   28.98   11.02   0
  -5   2  13  249.43    8.34   0
  -2   5 -13  416.72   11.62   0
   3   2 -13  164.85    8.71   0
   2  -5 -13  198.99   13.73   0
   2  -5  13  259.01   11.69   0
   2  -5  13  341.40   11.03   0
   5  -3  13  222.08   14.28   0
  -3  -2  13  214.50   11.69   0
  -5   3  13  312.64    8.86   0
  -2   5  13  174.51   12.45   0
   5  -3 -13  273.42    9.19   0
   5  -3  13  166.80   11.33   0
   1  -5 -13  118.02   14.77   0
  -5   4  13   71.39   10.68   0
   4   1 -13  128.59   11.30   0
   5  -4  13   66.09    9.98   0
   1  -5 -13  111.55   16.20   0
   1  -5  13   86.77   10.87   0
  -4  -1  13   96.11   11.85   0
   1  -5  13   93.47   12.94   0
  -1   5 -13  159.64   13.18   0
  -1   5  13   91.02   11.75   0
   5  -4 -13  106.31   11.93   0
   5  -4  13   85.77   11.91   0
   0   5 -13   36.19   11.50   0
   5   0 -13   98.35   11.60   0
   0  -5 -13  124.76   12.84   0
   0  -5  13   19.49   10.23   0
   0  -5  13   18.80   11.81   0
  -5   5  13   11.45    7.39   0
   5  -5 -13    5.47    9.02   0
   5  -5  13   51.09    9.42   0
   5  -5  13  104.12   12.11   0
   0  -5 -13  105.08   16.00   0
  -5   0  13   98.46   11.20   0
   1   5 -13  100.58   11.43   0
  -5   6  13   56.12    7.80   0
  -1  -5 -13  254.64   21.48   0
   5  -6  13  149.24    9.67   0
  -1  -5 -13  274.70   26.85   0
   6  -1 -13  268.81   11.36   0
  -1  -5  13   46.19    7.75   0
   5  -6 -13   68.31   12.66   0
  -6   1  13  168.16    8.59   0
   5  -6  13  250.87   12.14   0
   4  -6  13  548.41   14.19   0
   4  -6  13  388.34    8.85   0
   6  -2 -13  681.17   12.47   0
  -2  -4  13  206.31   11.22   0
   4  -6 -13  276.86   13.57   0
  -4   6  13  200.54   11.96   0
  -6   2  13  461.57   12.11   0
   2   4 -13  309.51    9.12   0
   3   3 -13   34.51   10.65   0
   6  -3 -13  639.82   12.59   0
   3  -6  13  635.88   14.71   0
  -6   3  13  480.87    9.58   0
   3  -6  13  454.52   11.65   0
  -3  -3  13    6.20    7.68   0
   6  -3  13   20.81   11.94   0
   3  -6 -13   14.72   11.90   0
   6  -3  13   14.96   13.45   0
  -3   6  13   14.60   10.75   0
  -6   4  13  117.86   10.58   0
   6  -4 -13  106.26    8.46   0
  -4  -2  13   12.79    8.15   0
   6  -4  13    7.56   10.52   0
   2  -6 -13   13.74   10.78   0
   2  -6 -13   13.99   11.54   0
   6  -4  13   11.84   11.04   0
   2  -6  13  119.91    7.99   0
   4   2 -13   21.57    7.87   0
  -2   6  13   18.85   10.09   0
   2  -6  13  132.71   12.94   0
  -5  -1  13  -16.01   11.29   0
   6  -5  13   18.61    8.85   0
  -6   5  13   15.19    7.21   0
   6  -5  13   19.88   11.26   0
   1  -6  13   12.96   12.27   0
  -1   6 -13    0.29   12.49   0
   1  -6  13    2.13   10.67   0
   5   1 -13   53.72   11.34   0
   1  -6 -13   21.66   12.68   0
   1  -6 -13   26.51   11.11   0
   6  -5 -13   12.77   11.63   0
   0   6 -13  -14.81   13.17   0
   0  -6 -13   23.57   12.52   0
   6   0 -13   36.52   11.41   0
   0  -6  13   30.04    7.59   0
   6  -6 -13   30.90    9.17   0
   0  -6  13   20.22   11.73   0
   0  -6 -13   27.00   11.91   0
   6  -6  13    2.58    8.70   0
  -6   0  13   52.74   11.43   0
  -6   6  13   17.59    7.44   0
   6  -6  13   27.87    7.78   0
   2   5 -13  248.79   13.65   0
  -2  -5  13  190.16   13.04   0
  -7   2  13  -14.89   12.02   0
   5  -7 -13  158.16   14.51   0
   5  -7  13    9.27   10.58   0
   5  -7  13    9.88   12.88   0
   7  -2 -13   15.44    8.50   0
  -5   7  13  196.25   10.20   0
  -3  -4  13   42.76   11.71   0
  -7   3  13  215.14    9.72   0
   7  -3  13   46.96   15.58   0
   3   4 -13   93.69    9.17   0
   4  -7 -13   42.74   13.75   0
  -4   7  13   71.71   12.27   0
   4  -7  13  199.67   11.60   0
   7  -3  13   71.69   16.03   0
   7  -3 -13  309.33   13.13   0
   4  -7  13  274.30   11.13   0
   7  -4  13   86.89   16.05   0
  -7   4  13   27.75    8.43   0
   3  -7  13   -0.05   11.24   0
   3  -7  13    1.08   13.96   0
  -4  -3  13   77.15   13.31   0
   4   3 -13  129.97   12.26   0
   7  -4 -13    4.34   12.46   0
  -3   7  13  107.95   11.81   0
   7  -4  13   56.28   10.91   0
   3  -7 -13  124.99   13.60   0
   3  -7 -13  121.44   13.14   0
   2  -7 -13  271.89   13.07   0
   7  -5 -13   65.37   13.01   0
   5   2 -13  242.05   10.79   0
   2  -7  13   67.57   10.27   0
   7  -5  13  119.77   11.00   0
   2  -7 -13  301.68   13.95   0
   2  -7  13   48.11   11.77   0
   7  -5  13  312.59   13.88   0
  -5  -2  13  243.23   10.63   0
  -7   5  13   59.73   12.14   0
   0   0 -14    4.44    8.63   0
   0   0  14    4.90    9.00   0
   1  -1  14   74.80   10.94   0
   0   1 -14  877.77   13.23   0
   1   0  14  764.63   21.99   0
   1   0  14  749.25   18.43   0
   0  -1  14  666.71   12.79   0
   1   0 -14   73.61    9.10   0
   0   1  14   73.93   10.91   0
  -1   0  14   80.77    9.85   0
  -1   1  14  710.60   13.10   0
  -1   1 -14   99.02   12.91   0
   0  -1 -14   81.19   11.04   0
  -1   0 -14 1031.84   21.96   0
   1  -1 -14  794.64   12.93   0
   1  -1  14   68.13    9.93   0
  -1  -1  14  565.96   11.78   0
   2  -1  14  628.86   17.32   0
   1   1 -14  691.40   11.55   0
   2  -1 -14  735.08   10.53   0
  -1   2  14  525.11   12.10   0
   2  -1  14  701.66   21.12   0
   1  -2  14  579.46   13.10   0
  -2   1  14  698.77   12.00   0
   1  -2  14  679.80   14.45   0
  -1   2 -14  919.85   14.72   0
   1  -2 -14  640.64   12.78   0
   2  -2  14  175.45    9.28   0
  -2   2  14  647.60   12.03   0
   0  -2 -14  293.00   14.55   0
   0  -2  14  524.20    9.10   0
   2  -2 -14  706.10   13.04   0
  -2   0  14  207.84   10.07   0
   2  -2  14  226.30   12.69   0
   0   2 -14  778.65   12.65   0
   0   2  14  209.68   16.10   0
   2   0 -14  269.26   10.05   0
   2  -3  14  188.14   12.24   0
   2  -3  14  156.15    8.91   0
  -1  -2  14  562.90   10.98   0
  -2   3 -14  256.73   13.20   0
   2  -3 -14  644.79   13.17   0
   3  -1 -14  171.75   10.09   0
  -2   3  14  552.30   13.04   0
  -3   1  14  192.84    9.48   0
   1   2 -14  696.11   11.40   0
   3  -2  14   57.58   10.50   0
  -1   3  14   69.82    9.44   0
   1  -3 -14   73.59   11.73   0
  -3   2  14   10.99    8.50   0
   2   1 -14   62.98    8.96   0
  -1   3 -14   17.62   10.07   0
   1  -3  14    3.45   10.15   0
   1  -3  14   10.95    8.01   0
  -2  -1  14   67.16    9.35   0
   3  -2 -14    9.08    9.53   0
   3  -2  14   68.01   12.48   0
   3  -3  14  117.88   13.33   0
   3  -3 -14   46.04    7.47   0
   3  -3  14   97.99    8.54   0
   0   3 -14   67.91    6.88   0
   0  -3 -14   88.84   12.50   0
  -3   3  14   47.38    8.74   0
   3   0 -14  101.22    9.21   0
   0  -3 -14  101.28   16.50   0
   0  -3  14   67.71    8.32   0
   0   3  14  120.68   15.01   0
  -3   0  14  101.20    9.42   0
   4  -1 -14  312.82   10.39   0
  -1  -3  14  537.95    8.90   0
   3  -4 -14  511.21   12.93   0
  -4   1  14  266.60    9.57   0
   3  -4  14  278.44   12.59   0
   3  -4  14  259.09    9.56   0
  -3   4  14  560.96   11.36   0
   1   3 -14  590.28    9.34   0
  -4   2  14  138.44    9.19   0
   2  -4  14  163.34   11.31   0
   2   2 -14  448.99    8.58   0
  -2   4  14  363.19   11.29   0
   4  -2  14  401.32   19.26   0
   4  -2 -14  194.76   10.15   0
  -2   4 -14  271.54   12.55   0
   2  -4 -14  421.75   12.91   0
   2  -4  14  130.94    8.79   0
  -2  -2  14  364.09   10.33   0
   4  -2  14  435.41   20.59   0
   4  -3  14  104.05    8.93   0
  -1   4 -14  247.36   11.24   0
   1  -4  14  160.97    7.03   0
  -1   4  14  131.76   10.86   0
  -3  -1  14  121.83    7.33   0
   1  -4 -14  168.16   13.56   0
  -4   3  14  170.21    9.40   0
   1  -4 -14  140.65   13.32   0
   1  -4  14  184.67    8.42   0
   4  -3 -14  220.26    7.86   0
   4  -3  14  146.00   12.38   0
   3   1 -14  153.90    7.05   0
   0  -4 -14  130.95   16.99   0
   0  -4 -14  115.36   17.56   0
   0   4 -14  910.36   11.78   0
   4  -4  14   89.34   15.36   0
   4   0 -14  117.76   11.60   0
   4  -4  14   97.03   10.66   0
  -4   4  14  653.75   12.92   0
   0  -4  14  642.35   10.06   0
  -4   0  14   94.70   11.36   0
   4  -4 -14  790.30   14.88   0
   4  -5  14  327.75   13.27   0
  -1  -4  14   63.29   10.54   0
   5  -1 -14  352.35    9.26   0
   1   4 -14   78.81    8.13   0
   4  -5  14  223.09   10.88   0
  -4   5  14   69.40   10.67   0
  -5   1  14  252.78   11.32   0
   4  -5 -14   64.06   13.05   0
  -2  -3  14   43.38   10.55   0
   3  -5 -14   38.03   13.02   0
  -3   5  14   47.79    7.82   0
   3  -5  14   18.07    8.99   0
   5  -2 -14   16.54   10.77   0
   3  -5  14    1.82   10.43   0
  -5   2  14    4.65    7.27   0
   2   3 -14   36.23    7.76   0
   3   2 -14  743.24   12.97   0
   2  -5  14   34.68   12.47   0
   5  -3  14  466.14   16.95   0
   5  -3  14  571.56   17.03   0
  -3  -2  14  604.10   13.03   0
   2  -5 -14  644.74   17.24   0
   2  -5  14   15.76   10.31   0
  -2   5  14  488.97   14.14   0
   5  -3 -14   15.61   10.98   0
  -5   3  14   11.04   10.35   0
  -2   5 -14   28.22   13.51   0
   5  -4  14  476.22   16.93   0
   5  -4 -14   93.60    8.38   0
  -4  -1  14  487.08   13.31   0
  -5   4  14   66.59   10.56   0
   1  -5  14   91.90    9.51   0
  -1   5  14  461.72   16.94   0
  -1   5 -14  111.93    9.41   0
   4   1 -14  500.06   12.84   0
   1  -5  14   93.94   10.44   0
   1  -5 -14  588.10   15.07   0
   5  -4  14  367.66   12.28   0
   1  -5 -14  478.98   19.05   0
  -5   5  14  750.28   13.57   0
   0   5 -14  981.29   12.75   0
   5   0 -14   11.28    7.94   0
   0  -5  14  886.50   12.88   0
   5  -5  14   19.54   11.66   0
   5  -5  14   10.60    9.20   0
  -5   0  14   14.41    7.54   0
   0  -5 -14   11.75   17.22   0
   0  -5  14  762.96   11.03   0
   0  -5 -14   18.26   13.15   0
   5  -5 -14  905.16   15.15   0
  -1  -5  14  167.66    8.70   0
   6  -1 -14  105.56   10.55   0
  -6   1  14   55.91   10.50   0
   5  -6  14   56.17    9.12   0
  -5   6  14  255.01   11.29   0
   5  -6  14   70.71   11.41   0
   5  -6 -14  243.44   13.69   0
   1   5 -14  301.57    9.56   0
  -6   2  14  115.23    7.66   0
   2   4 -14   19.30   10.71   0
   4  -6 -14   13.33   12.34   0
  -4   6  14    7.55   10.69   0
  -2  -4  14   22.72   10.27   0
   6  -2 -14  123.77   11.00   0
   4  -6  14   98.75    9.59   0
   4  -6  14  113.35    9.22   0
   3  -6  14  198.26   10.17   0
   6  -3  14  144.64   18.48   0
   3   3 -14  122.03    8.30   0
   3  -6  14  149.19   10.38   0
  -3  -3  14  104.16   11.11   0
  -3   6  14  106.24   11.17   0
  -6   3  14  190.39   10.65   0
   6  -3  14  102.15   14.29   0
   6  -3 -14  199.14    8.62   0
   3  -6 -14  123.59   13.11   0
   2  -6 -14   26.93   11.90   0
   2  -6  14  153.48    8.32   0
   6  -4  14   16.54    9.47   0
  -2   6  14   22.95   10.12   0
   4   2 -14   32.58   10.75   0
  -4  -2  14   32.25   10.95   0
   2  -6 -14   24.61   10.35   0
   6  -4 -14  178.32   11.46   0
   2  -6  14  179.55    9.78   0
  -6   4  14  145.94   10.61   0
   6  -4  14   16.53   12.62   0
   6  -5 -14   66.74   11.39   0
   1  -6  14   85.71    9.01   0
   5   1 -14   31.03    7.89   0
   1  -6 -14   35.34   11.96   0
  -5  -1  14    9.53    7.88   0
   1  -6 -14   19.63   11.90   0
   6  -5  14   35.09   11.08   0
   1  -6  14   56.89    7.50   0
  -1   6 -14   61.38    9.38   0
  -6   5  14   67.65   10.12   0
   6  -5  14   21.87    8.67   0
   0  -6  14   74.01   12.69   0
  -6   6  14   89.85   12.18   0
   0  -6  14   69.74   10.48   0
   6  -6 -14   94.56   14.46   0
   0  -6 -14  127.69   15.77   0
   0   6 -14  133.46   14.01   0
   6   0 -14  100.22    9.36   0
   6  -6  14  103.26   13.54   0
   0  -6 -14  132.07   18.34   0
   6  -6  14   39.74    7.68   0
  -6   0  14   95.04   12.46   0
   4  -7  14   58.99   10.85   0
   7  -3 -14   45.69   12.20   0
  -3  -4  14   19.42   12.45   0
  -7   3  14   85.55   11.50   0
  -4   7  14   20.21   11.72   0
   4  -7 -14   28.38   13.66   0
   4  -7  14   40.21   13.35   0
   3   4 -14   50.50   12.38   0
  -3   7  14  104.65   12.09   0
  -7   4  14   30.78   11.54   0
   7  -4  14  137.29   16.34   0
   3  -7 -14  139.11   12.68   0
  -4  -3  14  107.69   10.11   0
   3  -7  14   50.18   13.53   0
   3  -7  14   36.28   10.93   0
   7  -4 -14   46.22   12.22   0
   7  -4  14   80.97   11.21   0
   3  -7 -14  168.75   13.88   0
   4   3 -14  107.25   13.40   0
   0   0 -15  794.00   13.40   0
   0   0  15  788.46   13.91   0
   1   0  15  223.32   14.03   0
   0   1 -15  249.21   10.28   0
   1  -1  15  790.28   16.32   0
   1   0  15  223.88   15.59   0
  -1   0  15  748.97   13.02   0
   1   0 -15  877.10   12.65   0
   0  -1  15  198.42   10.52   0
  -1   1  15  209.81   10.20   0
   0   1  15  705.39   15.51   0
   1  -1  15  739.11   16.31   0
  -1   0 -15  310.72   18.48   0
  -1   1 -15 1039.54   18.60   0
   0  -1 -15  883.11   16.73   0
   1  -1 -15  234.21    9.90   0
   2  -1  15   12.69   10.64   0
  -1  -1  15    3.91    9.00   0
   1  -2  15  862.24   13.20   0
   2  -1  15    2.31   15.26   0
  -1   2 -15 1511.91   17.26   0
   1   1 -15    1.02    8.60   0
   2  -1 -15 1264.90   14.09   0
   1  -2  15 1178.77   16.29   0
   1  -2 -15    8.75    8.42   0
  -1   2  15    5.22    8.33   0
  -2   1  15 1039.02   13.38   0
   2   0 -15   56.84    8.72   0
   0   2  15   83.89   15.02   0
   2  -2 -15  143.83    9.65   0
   0  -2  15   83.99    8.78   0
   2  -2  15   72.99    8.66   0
   0  -2 -15   67.67   12.51   0
   0   2 -15  163.39    9.80   0
  -2   2  15   97.95    9.26   0
  -2   0  15   88.87    9.13   0
   2  -2  15   88.79   13.49   0
  -2   3  15  107.48   10.54   0
   2  -3  15  144.09   11.67   0
   2  -3 -15   85.77    9.85   0
  -1  -2  15  103.78    6.71   0
   2  -3  15  115.38    8.63   0
   3  -1 -15  171.98    9.77   0
  -3   1  15  128.16    9.24   0
   1   2 -15   74.72    9.07   0
  -2  -1  15  196.64    9.98   0
  -3   2  15  480.10   10.67   0
   3  -2  15  201.99   13.72   0
   1  -3 -15  213.10   12.35   0
  -1   3  15  181.88   12.48   0
   3  -2 -15  516.94    9.81   0
   2   1 -15  248.67    9.54   0
   1  -3  15  430.21   10.34   0
   3  -2  15  180.50   12.06   0
  -1   3 -15  630.30   11.01   0
   1  -3  15  457.66   12.85   0
   3  -3 -15  283.50   13.21   0
   3  -3  15  567.06   18.40   0
  -3   3  15  285.71   11.63   0
   0   3 -15  360.47   12.66   0
   0  -3  15  264.75   10.31   0
  -3   0  15  478.93   10.00   0
   0  -3 -15  670.74   32.75   0
   3  -3  15  436.04   12.28   0
   3   0 -15  574.38   10.23   0
  -1  -3  15  235.91   11.04   0
  -4   1  15    7.45   10.25   0
   3  -4 -15  237.37   13.35   0
  -3   4  15  213.58   11.09   0
   3  -4  15    3.71   12.53   0
   3  -4  15   -0.41    9.95   0
   4  -1 -15   26.48   11.25   0
   1   3 -15  275.61   11.79   0
   2  -4  15  116.38   10.59   0
   2  -4  15  138.13   13.26   0
  -4   2  15  122.75   10.84   0
   2  -4 -15   32.44   14.46   0
  -2  -2  15   47.40    7.65   0
   4  -2 -15  178.43   12.11   0
  -2   4 -15  208.85   14.71   0
  -2   4  15   20.94   11.02   0
   2   2 -15   30.23   10.47   0
   1  -4  15   44.02    8.98   0
  -3  -1  15  381.15   12.73   0
   1  -4 -15  458.00   15.31   0
   1  -4 -15  354.24   16.30   0
  -4   3  15   42.48    7.43   0
   4  -3 -15   35.95   11.79   0
   3   1 -15  406.95   12.04   0
   4  -3  15  299.32   13.74   0
   4  -3  15  371.39   14.02   0
  -1   4 -15   59.92   12.57   0
  -1   4  15  353.99   16.68   0
   1  -4  15   24.36   10.24   0
   4   0 -15  330.04   12.25   0
   0  -4  15  205.21   10.82   0
  -4   4  15  188.06   11.12   0
   4  -4  15  279.35   13.72   0
   0   4 -15  256.85    9.08   0
   4  -4 -15  210.98   12.49   0
   4  -4  15  253.06   11.21   0
   0  -4  15  220.95    9.66   0
  -4   0  15  243.84   11.49   0
  -4   5  15   19.73   10.06   0
  -1  -4  15   16.03    7.02   0
   5  -1 -15   24.57    7.89   0
   4  -5  15   15.56   11.44   0
  -5   1  15   20.09   10.07   0
   1   4 -15   -7.76    7.97   0
   4  -5 -15   -3.74   11.81   0
   4  -5  15   15.75    9.90   0
   2   3 -15  344.60   11.92   0
  -2  -3  15  277.19   11.35   0
  -3   5  15  274.74   12.18   0
   3  -5  15  404.99   12.03   0
   3  -5 -15  324.73   13.66   0
   3  -5  15  473.47   14.58   0
   5  -2 -15  498.61   12.96   0
  -5   2  15  391.79    9.23   0
  -3  -2  15   38.48   11.06   0
  -2   5  15   36.04   13.46   0
   5  -3  15   43.80   13.70   0
   2  -5  15  178.18    9.97   0
  -5   3  15  166.73   10.59   0
   3   2 -15   53.74    7.73   0
   2  -5  15  149.71    7.95   0
   5  -3  15   45.94   13.11   0
   5  -3 -15  167.39   11.54   0
   2  -5 -15   44.71   12.37   0
   5  -4 -15  135.49    8.68   0
  -5   4  15  105.52    7.65   0
   1  -5 -15   29.88   13.13   0
   1  -5  15  116.70   10.42   0
  -4  -1  15   27.31   11.05   0
   1  -5 -15   35.18   11.80   0
   1  -5  15  131.49   13.15   0
   5  -4  15   39.12   11.09   0
   5  -4  15   38.21   11.88   0
   4   1 -15   34.35   10.92   0
  -1   5 -15  166.37   13.11   0
   5  -5  15   37.91    9.69   0
   5  -5 -15   48.24    8.10   0
   0  -5 -15   86.64   19.99   0
   5  -5  15   63.26   11.73   0
   0   5 -15   46.83    8.57   0
  -5   0  15   67.69    7.85   0
   0  -5  15   42.85    8.50   0
   0  -5 -15   94.52   19.53   0
   5   0 -15   52.53    8.58   0
   0  -5  15   64.54   10.08   0
  -5   5  15   29.06    7.25   0
   5  -6 -15  295.48   15.53   0
   5  -6  15   63.60   12.82   0
  -6   1  15   31.03   11.98   0
   6  -1 -15   63.99   12.46   0
  -1  -5  15  226.50   13.14   0
   5  -6  15   24.16   11.01   0
  -5   6  15  230.39   10.32   0
   1   5 -15  294.43   14.41   0
  -4   6  15   22.00   12.64   0
  -2  -4  15    9.58   12.24   0
   4  -6 -15   24.93   14.63   0
   4  -6  15   -1.73   11.02   0
   2   4 -15   28.05   12.51   0
   4  -6  15   15.78   13.34   0
  -6   2  15   -5.73    8.15   0
   6  -2 -15    9.87    8.62   0
  -6   3  15   59.60   12.04   0
   6  -3 -15  136.61   11.65   0
  -3  -3  15   15.56   11.82   0
   3  -6  15   77.99   10.83   0
  -3   6  15   18.43   12.28   0
   3   3 -15   47.75    8.86   0
   3  -6 -15   34.59   14.69   0
   3  -6  15  104.68   13.49   0
   2  -6 -15  136.62   15.27   0
   2  -6  15   81.39   14.57   0
  -2   6  15  115.23   12.56   0
   4   2 -15   88.32   13.28   0
   2  -6 -15  120.75   12.87   0
   6  -4  15  103.24   14.93   0
  -6   4  15   43.90   11.88   0
   6  -4 -15   97.73   12.64   0
   6  -4  15  142.73   15.71   0
   2  -6  15   63.90    9.15   0
  -4  -2  15   98.93   10.01   0
   6  -5 -15  125.66   13.65   0
   1  -6  15  150.99    9.31   0
   6  -5  15  121.84   13.40   0
   1  -6  15  224.89   15.00   0
   6  -5  15   67.31   10.77   0
  -1   6 -15  208.03   15.25   0
   5   1 -15   86.13   13.40   0
  -5  -1  15   86.71   12.94   0
  -6   5  15  142.31    9.11   0
   1  -6 -15  118.69   14.54   0
   1  -6 -15  118.94   17.91   0
   0   0 -16   -0.58   10.64   0
   0   0  16    4.07    8.45   0
   1   0  16  198.94   16.64   0
   0   1 -16  198.07   10.03   0
   0  -1 -16   68.06    9.30   0
   1   0 -16   56.80    8.91   0
  -1   0  16   50.57    8.85   0
  -1   1 -16   72.43   10.98   0
   0   1  16   55.43   11.81   0
  -1   0 -16  251.91   17.80   0
  -1   1  16  174.09   11.63   0
   0  -1  16  189.03   10.31   0
   1   0  16  185.55   13.57   0
   1  -1 -16  191.61    9.53   0
   1  -1  16   53.40    9.49   0
   1  -1  16   48.14   13.25   0
   2  -1 -16  178.16   10.54   0
  -1   2  16   61.02    8.58   0
   2  -1  16   58.97   12.91   0
   1  -2  16  148.08   11.24   0
  -1  -1  16   44.67    9.16   0
   1  -2  16  122.76    9.14   0
   1   1 -16   78.95   10.10   0
   2  -1  16   66.37   15.17   0
   1  -2 -16   83.02    9.76   0
  -1   2 -16  205.36   12.33   0
  -2   1  16  135.81    9.32   0
   0  -2  16  643.63   13.30   0
   2   0 -16   19.69   10.53   0
  -2   0  16   25.04   10.74   0
   2  -2 -16  860.32   14.66   0
   2  -2  16   11.98   13.03   0
   0  -2 -16   19.71   16.46   0
  -2   2  16  720.73   13.97   0
   2  -2  16   24.06   10.50   0
   0   2 -16  943.23   15.01   0
   0   2  16   18.49   20.35   0
   2  -3 -16  169.53   11.98   0
  -1  -2  16  118.05   11.19   0
  -3   1  16  311.12   11.80   0
   2  -3  16  271.65   11.43   0
  -2   3  16  120.28   10.78   0
   2  -3  16  425.39   15.20   0
   1   2 -16  184.55    8.42   0
   3  -1 -16  407.99   12.47   0
  -1   3  16   83.27   12.03   0
   3  -2  16  102.82   14.75   0
   3  -2 -16  470.34   13.17   0
   1  -3 -16  103.90   12.65   0
  -2  -1  16   80.90   11.52   0
   3  -2  16   97.49   14.06   0
   1  -3  16  435.26   14.61   0
  -1   3 -16  594.53   14.76   0
  -3   2  16  400.29   11.96   0
   2   1 -16  115.44   10.84   0
   1  -3  16  411.49   11.66   0
   3   0 -16  575.94   12.89   0
   0  -3  16   86.72   10.35   0
   3  -3  16  421.12   12.62   0
  -3   3  16   91.71   10.51   0
   0   3 -16  118.14   11.72   0
   3  -3  16  568.98   15.78   0
  -3   0  16  491.13   12.52   0
   3  -3 -16  105.42   11.70   0
   4  -1 -16  403.03   12.73   0
  -3   4  16   12.08   10.06   0
   3  -4  16  310.18   11.44   0
  -4   1  16  311.22    8.92   0
   3  -4  16  367.22   14.69   0
   3  -4 -16   30.73    8.42   0
   1   3 -16   43.25   10.82   0
  -1  -3  16   21.32    7.12   0
  -2  -2  16  195.61   11.80   0
  -4   2  16  116.42    7.81   0
   4  -2 -16  179.26   11.74   0
   2  -4  16  142.97   13.40   0
   2  -4 -16  254.10   12.79   0
   2  -4  16  117.42   10.35   0
   2   2 -16  281.83   11.70   0
  -2   4  16  200.45   11.98   0
   1  -4  16   15.83    9.74   0
  -1   4  16  414.71   17.66   0
  -4   3  16    6.95    9.89   0
  -1   4 -16    8.47   12.06   0
   1  -4  16   -0.04    8.76   0
   4  -3  16  470.66   17.02   0
   4  -3 -16   15.33   11.61   0
   3   1 -16  516.14   12.24   0
   4  -3  16  373.17   15.19   0
   1  -4 -16  567.51   18.89   0
  -3  -1  16  457.99   12.84   0
   1  -4 -16  487.21   16.23   0
   4  -4 -16   74.48   11.68   0
   0  -4  16   61.41   10.18   0
   0  -4  16   41.94    8.82   0
  -4   0  16   62.05   10.52   0
   0   4 -16   69.99   11.69   0
   4   0 -16   96.80    8.14   0
  -4   4  16   54.74   10.33   0
   4  -4  16   99.51   12.04   0
   4  -4  16   77.60   10.18   0
  -4   5  16  300.96   11.91   0
  -5   1  16  127.28   10.22   0
   4  -5  16  130.09   12.90   0
   5  -1 -16  170.49   12.68   0
   4  -5  16  118.06   10.62   0
   4  -5 -16  303.70   14.28   0
   1   4 -16  354.36   13.59   0
  -1  -4  16  319.85   11.36   0
  -3   5  16   65.16   10.99   0
   3  -5 -16   77.40   12.23   0
   5  -2 -16  267.06    9.40   0
  -5   2  16  219.62    8.51   0
  -2  -3  16   62.33   10.65   0
   2   3 -16   72.11   10.80   0
   3  -5  16  269.16   11.03   0
   3  -5  16  339.17   13.70   0
   5  -3  16   43.71   16.81   0
   5  -3  16   42.18   16.49   0
   5  -3 -16  166.96   11.49   0
   2  -5  16  116.62    9.41   0
  -5   3  16  103.57   10.20   0
  -3  -2  16   26.50   10.79   0
   3   2 -16   47.87   10.54   0
  -2   5  16   29.83   10.72   0
   2  -5 -16   45.19   10.91   0
   2  -5 -16   38.75   11.64   0
   2  -5  16  112.70   10.52   0
   4   1 -16   70.86    7.95   0
  -4  -1  16   86.18    8.00   0
  -5   4  16   84.55   10.18   0
   1  -5 -16  101.58   15.70   0
   5  -4  16   67.22   12.07   0
   1  -5  16   91.43   12.82   0
   1  -5  16   58.99   10.44   0
   5  -4  16   89.26   11.55   0
   1  -5 -16   97.75   14.26   0
  -1   5 -16   90.93   14.15   0
   5  -4 -16   85.09   12.42   0
   5   0 -16  -10.39   13.19   0
   5  -5  16    7.98   11.20   0
  -5   5  16   14.40   12.05   0
  -5   0  16   -9.59   11.96   0
   0  -5  16   28.83   14.07   0
   0  -5  16   19.26    8.59   0
   5  -5 -16   27.13   13.09   0
   5  -5  16    4.79   12.67   0
   0   5 -16   26.11    9.70   0
   6  -3 -16   67.45    9.34   0
   3  -6  16   69.36    8.54   0
   3  -6  16   59.04   10.51   0
  -6   3  16   70.73    8.28   0
  -3   6  16   43.41   12.01   0
   0   0 -17   -0.48   10.91   0
   0   0  17    3.09   12.48   0
  -1   0  17  108.25   11.07   0
   0  -1  17  198.08   12.19   0
   0   1 -17  274.10   12.25   0
   1  -1  17  115.42   13.79   0
   0   1  17  110.38   13.23   0
   1   0  17  203.96   17.59   0
   1  -1  17  120.51   16.68   0
   0  -1 -17  158.77   14.34   0
   1  -1 -17  231.51   11.66   0
  -1   1 -17  179.76   16.36   0
  -1   1  17  215.38   11.61   0
   1   0 -17  153.48   11.05   0
   1   0  17  213.62   19.61   0
  -2   1  17  139.94   10.78   0
   1  -2  17  145.95   13.88   0
   2  -1  17  124.28   21.45   0
   1  -2 -17  156.84   12.80   0
   1   1 -17  161.75   11.42   0
  -1  -1  17  135.84   11.60   0
   2  -1 -17  156.48   11.13   0
  -1   2  17  104.30   10.88   0
   1  -2  17  116.74   11.55   0
   2  -1  17  130.13   17.42   0
  -1   2 -17  196.07   13.42   0
  -2   2  17   99.27   10.71   0
   0   2  17  189.82   27.15   0
   0   2  17    0.56   11.26   0
   2  -2  17  161.41   12.31   0
  -2   0  17  149.42    8.34   0
   2  -2 -17  117.96   11.16   0
   2   0 -17  194.18    8.66   0
   2  -2  17  218.29   14.16   0
   0  -2  17   83.01   10.92   0
   0   2 -17  130.89   11.65   0
   2  -3 -17  336.09   12.58   0
   2  -3  17  136.24   10.66   0
  -1  -2  17  310.77   12.11   0
   2  -3  17  174.39   16.48   0
   3  -1 -17  189.49   11.62   0
   1   2 -17  366.92   12.22   0
  -3   1  17  161.22   10.77   0
  -2   3  17  300.08   14.08   0
   3  -2  17  281.10   18.14   0
   3  -2 -17   48.51    7.86   0
   1  -3  17   53.88   12.77   0
  -1   3  17  258.30   16.38   0
   3  -2  17  295.45   18.25   0
  -1   3 -17   48.54   12.37   0
  -3   2  17   51.94   10.25   0
   2   1 -17  263.71   11.48   0
   1  -3 -17  256.28   14.02   0
  -2  -1  17  223.95    9.24   0
   1  -3  17   68.94   10.08   0
  -3   0  17   40.84   10.35   0
  -3   3  17  335.27   11.89   0
   3  -3 -17  402.85   13.25   0
   3  -3  17   60.52   14.61   0
   0   3 -17  424.93   13.39   0
   3  -3  17   45.28   10.30   0
   0  -3  17  296.42   11.56   0
   3   0 -17   53.83   10.71   0
   3  -4 -17  333.45   13.06   0
  -4   1  17   35.77    9.77   0
   3  -4  17   25.99   11.46   0
   4  -1 -17   14.81   11.10   0
  -1  -3  17  291.02   11.77   0
   3  -4  17   18.18    9.78   0
   1   3 -17  351.89   12.62   0
  -3   4  17  272.98   12.06   0
   2   2 -17  278.58    8.95   0
  -2   4  17  195.07   14.91   0
   2  -4 -17  250.54   14.64   0
  -2  -2  17  258.36   11.76   0
   4  -2 -17   12.81   10.91   0
   2  -4  17    3.80    9.69   0
   2  -4  17    7.09   12.22   0
  -4   2  17    2.57    9.62   0
   1  -4 -17   11.08   15.16   0
   1  -4 -17    6.25   13.60   0
   4  -3  17    8.70   11.82   0
  -3  -1  17   21.35   10.45   0
  -4   3  17   65.64    9.91   0
   3   1 -17   10.65   10.38   0
   4  -3  17    2.24   12.77   0
   1  -4  17   52.65   12.69   0
  -1   4  17    0.90   15.75   0
   4  -3 -17   64.93   11.66   0
   1  -4  17   44.83    7.39   0
  -1   4 -17  100.78   12.52   0
   4  -4 -17  345.23   11.86   0
  -4   0  17   31.75   12.04   0
   0   4 -17  456.90   15.00   0
   4  -4  17   44.81   12.20   0
   0  -4  17  324.38   12.26   0
  -4   4  17  316.51   12.39   0
   0  -4  17  394.42   15.39   0
   4   0 -17   46.47    9.19   0
   4  -4  17   21.58   11.64   0
  -1  -4  17   48.40    8.71   0
  -5   1  17  153.83    9.35   0
   5  -1 -17  251.95   14.01   0
   4  -5  17  198.86   12.64   0
  -4   5  17   49.86   11.85   0
   4  -5  17  265.50   13.98   0
  -3   5  17   79.90   13.26   0
  -5   2  17  -29.09   11.44   0
   3  -5  17   14.73   11.55   0
   2   3 -17  145.97   12.77   0
   5  -2 -17  -12.66   13.13   0
   3  -5 -17  138.68   13.80   0
  -2  -3  17   83.80    9.34   0
   3  -5  17   26.87   13.76   0
   5  -3 -17   45.64   13.16   0
   2  -5  17   55.53   14.23   0
  -5   3  17   42.54   11.76   0
  -3  -2  17  170.49   13.54   0
   2  -5 -17  244.43   14.59   0
   3   2 -17  204.35   13.36   0
   2  -5 -17  254.79   17.00   0
   2  -5  17   57.72   11.94   0
  -2   5  17  184.52   13.87   0
   5  -4 -17   21.10   12.52   0
  -1   5 -17   15.89   14.25   0
   1  -5  17   -2.73   14.28   0
  -4  -1  17  118.99   12.79   0
   5  -4  17  123.97   16.44   0
   1  -5  17    4.51    8.28   0
   5  -4  17  112.63   14.85   0
   4   1 -17  127.50    9.62   0
  -5   4  17   -5.25   11.25   0
   0   0 -18  269.73   14.98   0
   0   0  18  234.73   11.86   0
  -1   1  18  261.83   12.11   0
   1  -1  18  502.74   13.98   0
   1   0 -18  572.83   13.29   0
   1   0  18  284.35   19.12   0
   0   1  18  457.15   17.82   0
   1  -1  18  487.19   19.10   0
   1  -1 -18  362.97   11.84   0
  -1   1 -18  679.51   19.69   0
  -1   0  18  434.15   13.08   0
   0  -1 -18  645.58   20.28   0
   0   1 -18  356.85   12.94   0
   1   0  18  332.00   24.08   0
   0  -1  18  263.62   12.59   0
  -1  -1  18  292.36   12.23   0
   1  -2  18  163.19   14.23   0
  -1   2  18  259.41   14.27   0
   2  -1 -18  154.83   11.06   0
  -2   1  18  146.29   10.49   0
  -1   2 -18  185.53   13.39   0
   1   1 -18  302.81   11.83   0
   1  -2  18  131.46   11.86   0
   1  -2 -18  305.07   12.01   0
   2  -2 -18    4.44   10.01   0
   2   0 -18   58.52   10.55   0
   2  -2  18   28.71   13.59   0
   0  -2  18    7.44   10.80   0
   2  -2  18   34.19   15.25   0
   0   2 -18   16.06   10.99   0
  -2   0  18   26.31   10.29   0
  -2   2  18    3.43    9.93   0
   2  -3  18   82.11   10.57   0
   2  -3 -18   27.78   12.19   0
  -3   1  18   85.04   10.28   0
   3  -1 -18  136.33   10.98   0
  -2   3  18   28.65   12.18   0
   1   2 -18   41.73   10.76   0
   2  -3  18   56.77   15.60   0
  -1  -2  18   30.79   10.84   0
  -1   3  18   77.47   14.96   0
   3  -2  18   79.93   20.35   0
  -1   3 -18  135.64   13.19   0
  -2  -1  18   66.65   10.86   0
   3  -2 -18  115.97   11.12   0
   1  -3  18   74.75   10.38   0
  -3   2  18   75.44   10.16   0
   1  -3 -18  106.86   14.29   0
   2   1 -18   92.44    7.89   0
   3  -2  18   76.33   21.02   0
   1  -3  18   89.65   13.15   0
   3  -3  18  129.70   11.22   0
   0   3 -18  246.43    9.94   0
   0  -3  18  150.53    8.56   0
   3   0 -18  123.78   12.17   0
   3  -3 -18  269.17   12.99   0
  -3   0  18  114.96   10.49   0
   3  -3  18  156.81   12.33   0
   0  -3  18  136.58   12.98   0
  -3   3  18  197.10   11.05   0
   3  -4  18    7.10   11.55   0
  -4   1  18   -7.75   11.54   0
   3  -4 -18   19.14   12.52   0
   4  -1 -18   31.87   12.61   0
  -3   4  18   34.55   11.70   0
   1   3 -18    7.91   12.97   0
  -1  -3  18   22.78   12.17   0
   3  -4  18   -0.07   13.39   0
   2  -4  18   -2.12   14.63   0
  -2   4  18   34.23   16.23   0
   4  -2 -18    1.03   13.10   0
  -4   2  18    1.92    8.18   0
  -2  -2  18   43.19    9.05   0
   2   2 -18   54.17    8.94   0
   2  -4  18   12.49   11.52   0
   2  -4 -18   55.28   14.81   0
   4  -3 -18  119.60   13.97   0
   1  -4  18   91.14   15.43   0
   4  -3  18   89.83   19.75   0
  -3  -1  18   81.85   12.45   0
   4  -3  18   89.08   18.01   0
   3   1 -18   50.94   12.89   0
  -4   3  18  104.41   12.17   0
   1  -4  18  109.60   12.27   0
   1  -4 -18  107.74   20.47   0
   1  -4 -18   97.82   16.38   0
  -1   4 -18  165.41   11.51   0
  -1   4  18   84.10   20.32   0
   0   0  19    0.95   12.17   0
   0   0 -19    1.54   12.88   0
  -1   1  19   17.74   12.32   0
   1  -1 -19   20.98   11.96   0
   0   1  19  167.59   17.46   0
   1  -1  19  160.85   11.62   0
   0   1  19  150.72   15.83   0
  -1   1 -19  233.05   17.52   0
   0  -1  19   22.59   10.48   0
   1   0 -19  153.29   11.43   0
   0   1 -19   43.74   13.12   0
  -1   0  19  135.17   11.11   0
   1  -1  19  167.23   15.98   0
   0  -1 -19  226.50   15.92   0
  -1   2  19  104.64   10.91   0
   1  -2  19   24.86   12.76   0
  -1   2 -19   46.70   14.85   0
   1   1 -19  137.17   12.03   0
  -2   1  19   31.92    9.81   0
   1  -2 -19  137.00   14.58   0
   1  -2  19   34.74   12.30   0
   2  -1 -19   31.84   13.90   0
  -1  -1  19  124.86   12.03   0
  -2   2  19  175.93   12.72   0
   2  -2  19  130.79   17.49   0
   2  -2  19   98.49   16.36   0
   0   2 -19  245.02   13.82   0
  -2   0  19   81.71   12.28   0
   2  -2 -19  203.02   12.61   0
   0  -2  19  182.04   13.69   0
   2   0 -19  121.60   12.72   0
   0  -2  19  213.65   15.06   0
  -1  -2  19   16.58   13.03   0
   1   2 -19   37.54    9.27   0
  -3   1  19   86.37   12.17   0
  -2   3  19   26.58   11.99   0
   2  -3 -19   51.83   11.81   0
   2  -3  19   94.24   15.30   0
   3  -1 -19  158.41   12.92   0
   2  -3  19  115.09   13.24   0
   2   1 -19   26.96   12.28   0
   3  -2 -19   91.58   12.99   0
  -2  -1  19    7.72    8.62   0
  -3   2  19   90.35   11.83   0
  -1   3  19   13.55   19.36   0
   1  -3 -19   18.99   17.44   0
   1  -3  19   99.38   12.68   0
   1  -3  19  104.90   15.48   0
  -1   3 -19  123.76   15.15   0
   3  -3  19  145.28   16.77   0
  -3   0  19  126.56   12.50   0
   3  -3  19  178.43   17.16   0
   0   0  20   -3.54   16.21   0
   0   0  20   -3.99   11.81   0
   0   0 -20   11.48   15.41   0
   1  -1  20   51.88   19.36   0
  -1   1  20   88.48   12.32   0
   0  -1 -20   74.99   23.19   0
   1  -1 -20  117.28   15.07   0
   0   1  20   60.33   21.74   0
   0   1  20   57.04   20.32   0
   0  -1  20   79.07   12.59   0
   0  -1  20   54.21   17.74   0
   1  -1  20   55.40   14.71   0
   0   1 -20  121.50   13.64   0
   1   0 -20   82.12   11.96   0
  -1   0  20   41.43   11.86   0
   0   0   0    0.00    0.00   0
;
_shelx_hkl_checksum     39983
_shelx_res_file
;
TITL ZnBr2(mu-2,3-Dimethylpyrazine) bei 220 K in P3(1) (GB517)
    gb517.res
    created by SHELXL-2016/6 at 12:26:40 on 30-Jun-2025
CELL 0.71073 7.3972 7.3972 15.3874 90 90 120
ZERR 3 0.0003 0.0003 0.0008 0 0 0
LATT -1
SYMM -Y,+X-Y,0.333+Z
SYMM +Y-X,-X,0.667+Z
SFAC C H N Zn Br
UNIT 18 24 6 3 6
L.S. 10
PLAN  4
TEMP -53
CONF
fmap 2 53
acta
MORE -1
BOND $H
HTAB
EQIV $1 -y+1, x-y, z+1/3
HTAB C3 Br1_$1
EQIV $3 -y+2, x-y+1, z+1/3
HTAB C3 Br2_$3
HTAB C4 Br2
HTAB C5 Br1
EQIV $4 -y+1, x-y-1, z+1/3
HTAB C6 Br1_$4
HTAB C6 Br2_$1
WGHT    0.064700    0.587800
EXTI    0.042747
FVAR       0.67993
ZN1   4    1.063580    0.656327    0.016893    11.00000    0.02096    0.02005 =
         0.02068   -0.00122   -0.00042    0.01018
BR1   5    1.316064    0.585573    0.072291    11.00000    0.02989    0.03988 =
         0.03891   -0.00939   -0.01136    0.02279
BR2   5    1.182631    1.010711   -0.010983    11.00000    0.03935    0.02183 =
         0.04451    0.00701    0.00074    0.01262
N1    3    0.829982    0.554018    0.114049    11.00000    0.02212    0.02495 =
         0.01999   -0.00118    0.00109    0.01384
C1    1    0.709652    0.355016    0.138022    11.00000    0.02332    0.02264 =
         0.02016    0.00031    0.00164    0.01206
C2    1    0.559078    0.303573    0.205109    11.00000    0.02268    0.01812 =
         0.02162    0.00163   -0.00153    0.00990
N2    3    0.545429    0.455272    0.246994    11.00000    0.02028    0.02227 =
         0.01655   -0.00046    0.00257    0.00928
C3    1    0.671010    0.653939    0.221873    11.00000    0.02224    0.01838 =
         0.02475    0.00060    0.00297    0.01040
AFIX  43
H3    2    0.662006    0.761430    0.250495    11.00000   -1.20000
AFIX   0
C4    1    0.812161    0.703797    0.155423    11.00000    0.02394    0.01590 =
         0.02450    0.00007    0.00291    0.00829
AFIX  43
H4    2    0.896891    0.844010    0.138842    11.00000   -1.20000
AFIX   0
C5    1    0.735190    0.186944    0.096119    11.00000    0.03746    0.02415 =
         0.02831    0.00208    0.00812    0.01846
AFIX 137
H5A   2    0.644589    0.133729    0.045754    11.00000   -1.50000
H5B   2    0.698387    0.074531    0.137308    11.00000   -1.50000
H5C   2    0.879174    0.243448    0.078088    11.00000   -1.50000
AFIX   0
C6    1    0.419125    0.081685    0.232433    11.00000    0.03728    0.02170 =
         0.03338    0.00539    0.01118    0.01147
AFIX 137
H6A   2    0.502059    0.028064    0.258741    11.00000   -1.50000
H6B   2    0.346705   -0.002001    0.181996    11.00000   -1.50000
H6C   2    0.317974    0.075293    0.274258    11.00000   -1.50000
AFIX   0
HKLF 4
REM  ZnBr2(mu-2,3-Dimethylpyrazine) bei 220 K in P3(1) (GB517)
REM R1 =  0.0395 for    2231 Fo > 4sig(Fo)  and  0.0418 for all    2343 data
REM    103 parameters refined using      1 restraints
END
WGHT      0.0649      0.4617
REM Instructions for potential hydrogen bonds
HTAB C3 Br1_$1
HTAB C3 Br2_$3
HTAB C4 Br2
HTAB C5 Br1
HTAB C6 Br1_$4
HTAB C6 Br2_$1
REM Highest difference peak  0.710,  deepest hole -0.732,  1-sigma level  0.146
Q1    1   1.1209  0.5501  0.0750  11.00000  0.05    0.71
Q2    1   1.1647  1.1776 -0.0046  11.00000  0.05    0.67
Q3    1   1.0400  0.8229 -0.0086  11.00000  0.05    0.62
Q4    1   1.0025  1.0048 -0.0187  11.00000  0.05    0.62
;
_shelx_res_checksum     80148
data_global
_journal_date_recd_electronic     2025-08-20
_journal_date_accepted     2025-08-25
_journal_name_full     'Acta Crystallographica, Section E'
_journal_year     2025
_journal_volume     81
_journal_issue      1
_journal_page_first     0
_journal_page_last     0
_journal_paper_category     GM
_journal_paper_doi     10.1107/S2056989025007613
_journal_coeditor_code     NX2028
_publ_contact_author_name     'Christian N\"ather'
_publ_contact_author_address
;
Institut f\"ur Anorganische Chemie
Universit\"at Kiel
Max-Eyth.-Str. 2
24118 Kiel
Germany
;
_publ_contact_author_email     'cnaether@ac.uni-kiel.de'
_publ_contact_author_fax     ?
_publ_contact_author_phone     ?
_publ_section_title
;\
Synthesis and crystal structure of
<i>catena</i>-poly[[dibromidozinc(II)]-\m-2,3-dimethylpyrazine-\
\k^2^<i>N</i>^1^:<i>N</i>^4^]
;
_publ_section_title_footnote     .
loop_
    _publ_author_name
    _publ_author_footnote
    _publ_author_address
    'N\"ather, Christian' .
;
Institut f\"ur Anorganische Chemie
Universit\"at Kiel
Max-Eyth.-Str. 2
24118 Kiel
Germany
;
    'Bhosekar, Gaurav' .
;
Suman Ramesh Tulsiani Technical Campus - Faculty of Engineering
Pune
India
;
_publ_section_synopsis
;
ZnBr~2~(2,3-dimethylpyrazine is reported is isotypic to its zinc chloride
counterpart. In the crystal, the Zn cations are connected by the
2,3-dimethylpyrazine ligands into corrugated chains.
;
