# Supplementary material for: Synthesis and crystal structure of catena-poly[[di­bromido­zinc(II)]-μ-2,3-di­methyl­pyrazine-κ2N1:N4]
Source: Acta Crystallogr E Crystallogr Commun. 2025 Sep 5;81(Pt 10):928–31. doi: 10.1107/S2056989025007613 (PMC12498051; doi:10.1107/S2056989025007613)
Supplement: Supplementary file 2 [file e-81-00928-Isup2.hkl]

data_I                                                                          
_shelx_title ' ZnBr2(mu-2,3-Dimethylpyrazine) bei 220 K in P3(1) (GB517)'       
_shelx_refln_list_code          4                                               
_shelx_F_calc_maximum      156.62                                               
_exptl_crystal_F_000       474.00                                               
_reflns_d_resolution_high  0.7572                                               
                                                                                
loop_                                                                           
 _space_group_symop_operation_xyz                                               
 'x, y, z'                                                                      
 '-y, x-y, z+1/3'                                                               
 '-x+y, -x, z+2/3'                                                              
                                                                                
_cell_length_a     7.3972                                                       
_cell_length_b     7.3972                                                       
_cell_length_c    15.3874                                                       
_cell_angle_alpha  90.000                                                       
_cell_angle_beta   90.000                                                       
_cell_angle_gamma 120.000                                                       
                                                                                
_shelx_F_squared_multiplier     1.000                                           
                                                                                
loop_                                                                           
 _refln_index_h                                                                 
 _refln_index_k                                                                 
 _refln_index_l                                                                 
 _refln_F_squared_calc                                                          
 _refln_F_squared_meas                                                          
 _refln_F_squared_sigma                                                         
 _refln_observed_status                                                         
  -1   1 -20        138.00        174.84        23.02 o                         
   0   1 -20        208.87        259.29        21.92 o                         
  -1   1 -19        393.59        429.62        55.47 o                         
   0   1 -19         42.81         70.19        24.63 o                         
   1   1 -19        247.40        297.26        20.12 o                         
  -3   2 -19         34.59         51.21        21.73 o                         
  -2   2 -19        231.94        263.61        27.57 o                         
  -1   2 -19         72.47         84.85        21.97 o                         
   0   2 -19        369.21        486.38        45.58 o                         
   1   2 -19        101.34         95.50        15.79 o                         
  -2   3 -19        248.89        343.45        28.01 o                         
  -1   3 -19        230.55        233.29        34.88 o                         
   0   0 -18        476.60        586.26        32.56 o                         
  -1   1 -18       1037.10       1352.21        68.80 o                         
   0   1 -18        628.24        784.07        19.01 o                         
   1   1 -18        549.81        661.00        18.33 o                         
  -3   2 -18        181.84        208.45        15.62 o                         
  -2   2 -18         91.90        126.70        22.84 o                         
  -1   2 -18        303.57        365.88        33.30 o                         
   0   2 -18         12.95         21.59        16.01 o                         
   1   2 -18         68.07         78.07        17.46 o                         
   2   2 -18        107.74        117.94        16.57 o                         
  -4   3 -18        184.69        184.36        35.51 o                         
  -3   3 -18        302.55        268.52        26.40 o                         
  -2   3 -18        230.99        295.55        23.80 o                         
  -1   3 -18        211.65        270.72        21.32 o                         
   0   3 -18        524.52        555.00        24.72 o                         
   1   3 -18         50.68         29.48        19.49 o                         
  -3   4 -18         22.33         68.95        27.28 o                         
  -2   4 -18         17.13          2.23        28.34 o                         
  -1   4 -18        302.95        326.09        49.69 o                         
  -1   1 -17        253.00        350.33        16.74 o                         
   0   1 -17        434.42        550.96        46.27 o                         
   1   1 -17        308.44        346.35        18.49 o                         
  -3   2 -17        489.59        566.86        19.31 o                         
  -2   2 -17        399.82        421.75        18.81 o                         
  -1   2 -17        286.12        379.24        42.94 o                         
   0   2 -17        242.59        269.94        17.48 o                         
   1   2 -17        695.99        768.09        33.58 o                         
   2   2 -17        560.88        590.54        30.49 o                         
  -5   3 -17        486.49        505.97        31.76 o                         
  -4   3 -17          9.42         20.33        15.68 o                         
  -3   3 -17        101.93        116.56        23.19 o                         
  -2   3 -17        374.38        411.42        25.23 o                         
  -1   3 -17         79.76        105.03        14.36 o                         
   0   3 -17        789.95        902.67        24.07 o                         
   1   3 -17        730.61        747.68        20.08 o                         
   2   3 -17        266.44        309.44        20.32 o                         
  -5   4 -17        297.63        276.55        20.87 o                         
  -4   4 -17         85.79        100.60        19.89 o                         
  -3   4 -17         58.99         32.05        24.02 o                         
  -2   4 -17         13.24         27.71        23.60 o                         
  -1   4 -17        152.98        185.22        38.83 o                         
   0   4 -17        755.20        862.26       121.64 o                         
  -4   5 -17        554.84        547.78        30.46 o                         
  -3   5 -17          3.06        -27.39        28.40 o                         
  -2   5 -17        111.38         98.83        28.50 o                         
  -1   5 -17         13.86         40.38        20.35 o                         
  -1   1 -16        119.39        141.82        12.02 o                         
   0   1 -16        377.35        443.23        33.94 o                         
   1   1 -16        160.53        175.74        15.21 o                         
  -3   2 -16        180.34        240.23        17.84 o                         
  -2   2 -16         43.59         42.63        19.20 o                         
  -1   2 -16        318.23        413.70        29.52 o                         
   0   2 -16       1552.44       1985.02        91.16 o                         
   1   2 -16        339.38        390.44        16.30 o                         
   2   2 -16        565.15        587.16        30.16 o                         
  -5   3 -16         84.33         96.47        13.75 o                         
  -4   3 -16        922.77       1135.70        43.43 o                         
  -3   3 -16       1091.20       1259.80        28.20 o                         
  -2   3 -16        761.63        889.55        27.19 o                         
  -1   3 -16        901.53       1162.99       135.58 o                         
   0   3 -16        218.28        243.09        17.95 o                         
   1   3 -16         62.16         78.98        14.38 o                         
   2   3 -16        165.79        161.45        17.54 o                         
  -5   4 -16        188.74        181.08        22.94 o                         
  -4   4 -16        190.76        209.78        17.64 o                         
  -3   4 -16        794.09        878.72        27.76 o                         
  -2   4 -16        339.55        389.08        25.48 o                         
  -1   4 -16         13.28         25.89        18.09 o                         
   0   4 -16        151.71        156.64        17.90 o                         
   1   4 -16        732.33        723.64        55.17 o                         
  -5   5 -16         20.47        -22.48        28.54 o                         
  -4   5 -16        327.52        369.94        27.51 o                         
  -3   5 -16        608.70        581.06        20.45 o                         
  -2   5 -16        316.25        362.25        24.93 o                         
  -1   5 -16        181.09        190.09        20.23 o                         
   0   5 -16         67.37         57.45        16.87 o                         
  -3   6 -16        216.52        146.19        20.24 o                         
   0   0 -15       1468.14       1746.99        29.48 o                         
  -1   1 -15       1619.06       2028.75       103.87 o                         
   0   1 -15        477.01        549.79        41.05 o                         
   1   1 -15         13.53         10.66        13.02 o                         
  -3   2 -15        475.86        514.53        38.67 o                         
  -2   2 -15        131.93        131.73        15.50 o                         
  -1   2 -15       2579.01       3059.40       274.92 o                         
   0   2 -15        266.82        334.30        21.22 o                         
   1   2 -15        159.97        173.72        14.46 o                         
   2   2 -15         39.66         67.43        18.35 o                         
  -5   3 -15         97.99        111.56        14.19 o                         
  -4   3 -15        751.00        897.69        55.80 o                         
  -3   3 -15       1156.69       1279.45       105.51 o                         
  -2   3 -15        350.69        373.44        21.21 o                         
  -1   3 -15       1141.68       1254.26       124.13 o                         
   0   3 -15        586.12        714.38        83.77 o                         
   1   3 -15        465.39        565.66        41.56 o                         
   2   3 -15        683.54        732.40        21.64 o                         
   3   3 -15         78.13         96.20        16.42 o                         
  -6   4 -15        249.70        253.52        26.64 o                         
  -5   4 -15         64.90         72.07        14.81 o                         
  -4   4 -15        655.60        718.67        26.67 o                         
  -3   4 -15         30.03         57.30        24.34 o                         
  -2   4 -15        301.46        416.38        33.00 o                         
  -1   4 -15         98.13        108.70        25.95 o                         
   0   4 -15        455.71        527.99        49.84 o                         
   1   4 -15         22.54        -13.28        14.29 o                         
   2   4 -15         22.97         57.58        20.57 o                         
  -6   5 -15        205.81        233.40        22.38 o                         
  -5   5 -15        177.97        146.56        31.15 o                         
  -4   5 -15         41.70         53.17        17.07 o                         
  -3   5 -15       1005.65       1089.34        28.31 o                         
  -2   5 -15        346.25        363.33        25.05 o                         
  -1   5 -15        295.05        317.37        33.50 o                         
   0   5 -15        104.20        103.03        12.75 o                         
   1   5 -15        642.30        641.74        22.99 o                         
  -5   6 -15        149.50        138.61        26.99 o                         
  -4   6 -15         10.72         21.35        18.65 o                         
  -3   6 -15        249.41        296.20        25.26 o                         
  -2   6 -15        179.23        211.76        27.39 o                         
  -1   6 -15        338.95        374.57        89.37 o                         
  -1   1 -14        150.36        179.83        13.90 o                         
   0   1 -14       1599.53       1923.79       126.16 o                         
   1   1 -14       1287.67       1470.61        55.75 o                         
  -3   2 -14        138.67        145.77        15.43 o                         
  -2   2 -14        581.97        604.13        25.85 o                         
  -1   2 -14       1509.22       1777.61       203.45 o                         
   0   2 -14       1473.68       1640.14        79.83 o                         
   1   2 -14       1262.02       1481.40        56.31 o                         
   2   2 -14        901.13        963.34        29.75 o                         
  -5   3 -14       1340.91       1558.79       108.00 o                         
  -4   3 -14        301.82        335.14        14.34 o                         
  -3   3 -14        175.14        212.25        14.66 o                         
  -2   3 -14        362.90        459.12        92.29 o                         
  -1   3 -14         24.90         28.63        14.98 o                         
   0   3 -14        114.54        129.79        23.68 o                         
   1   3 -14       1197.52       1239.47        86.63 o                         
   2   3 -14         81.89         79.51        14.43 o                         
   3   3 -14        260.59        265.61        15.21 o                         
  -7   4 -14        307.99        308.20        32.96 o                         
  -6   4 -14         54.27         60.70        13.67 o                         
  -5   4 -14       1013.60       1155.84        71.06 o                         
  -4   4 -14        226.57        261.81        18.24 o                         
  -3   4 -14        693.25        681.75        22.64 o                         
  -2   4 -14        396.71        502.68        83.40 o                         
  -1   4 -14        441.92        499.61        29.45 o                         
   0   4 -14       1574.55       1908.85       132.01 o                         
   1   4 -14        162.86        163.09        15.98 o                         
   2   4 -14         22.61         35.75        17.50 o                         
   3   4 -14         84.20         90.17        23.94 o                         
  -6   5 -14         62.54         63.29        12.47 o                         
  -5   5 -14         29.16         29.05        13.68 o                         
  -4   5 -14        719.07        767.75        20.18 o                         
  -3   5 -14         12.15         35.78        23.30 o                         
  -2   5 -14         33.13         46.01        18.44 o                         
  -1   5 -14        204.95        222.23        19.87 o                         
   0   5 -14       1891.49       2095.91        83.87 o                         
   1   5 -14        611.02        620.41        63.24 o                         
  -6   6 -14        235.46        245.40        23.68 o                         
  -5   6 -14        193.11        228.76        22.86 o                         
  -4   6 -14        304.86        268.52        23.86 o                         
  -3   6 -14        473.97        432.76        18.73 o                         
  -2   6 -14        394.74        387.20        24.88 o                         
  -1   6 -14        141.82        137.88        15.68 o                         
   0   6 -14        220.84        255.60        42.16 o                         
  -4   7 -14        193.89         99.01        26.44 o                         
  -3   7 -14        112.44        100.08        26.46 o                         
  -1   1 -13        336.98        386.82        29.43 o                         
   0   1 -13        387.90        458.21        33.78 o                         
   1   1 -13        158.88        169.11        14.36 o                         
  -3   2 -13       1159.59       1269.67        22.60 o                         
  -2   2 -13        106.93        108.42        15.82 o                         
  -1   2 -13        583.18        649.99        38.76 o                         
   0   2 -13       3533.75       4198.73       349.39 o                         
   1   2 -13        163.92        166.25        12.27 o                         
   2   2 -13        745.27        859.34        17.65 o                         
  -5   3 -13        397.76        382.36        37.08 o                         
  -4   3 -13       3554.98       4009.92       182.45 o                         
  -3   3 -13       1757.62       2127.10       165.09 o                         
  -2   3 -13        418.36        517.71        82.01 o                         
  -1   3 -13       1681.76       1952.17       199.96 o                         
   0   3 -13        686.40        711.85        70.48 o                         
   1   3 -13         63.75         73.68        11.74 o                         
   2   3 -13         81.92        103.12        14.45 o                         
   3   3 -13         49.73         55.28        21.41 o                         
  -7   4 -13        223.61        272.69        16.22 o                         
  -6   4 -13         30.64         36.91        12.05 o                         
  -5   4 -13        213.93        264.54        17.02 o                         
  -4   4 -13        463.87        502.45        23.06 o                         
  -3   4 -13       1274.27       1392.33        21.75 o                         
  -2   4 -13        277.83        342.73        48.60 o                         
  -1   4 -13        632.21        752.89        83.88 o                         
   0   4 -13          9.09         15.89        18.20 o                         
   1   4 -13       2184.48       2727.73       109.61 o                         
   2   4 -13        580.69        652.95        35.52 o                         
   3   4 -13        146.45        184.33        55.18 o                         
  -7   5 -13        559.18        584.60        32.12 o                         
  -6   5 -13         51.39         81.30        21.99 o                         
  -5   5 -13        207.45        239.17        16.43 o                         
  -4   5 -13        803.98        948.45        20.83 o                         
  -3   5 -13        592.87        657.80        26.01 o                         
  -2   5 -13        635.85        747.78       156.04 o                         
  -1   5 -13        252.62        294.38        57.83 o                         
   0   5 -13         17.64         41.83        33.23 o                         
   1   5 -13        147.90        192.97        34.95 o                         
   2   5 -13        403.76        469.34        98.39 o                         
  -6   6 -13         59.83         63.62        14.90 o                         
  -5   6 -13        535.11        580.50        20.45 o                         
  -4   6 -13       1214.52       1491.33        27.30 o                         
  -3   6 -13       1237.59       1401.23        27.57 o                         
  -2   6 -13        277.86        230.49        18.35 o                         
  -1   6 -13         14.11         14.61        18.41 o                         
   0   6 -13         83.29         29.03        49.48 o                         
  -5   7 -13         43.22         33.41        18.39 o                         
  -4   7 -13        658.39        673.28        28.58 o                         
  -3   7 -13         38.84          9.39        26.96 o                         
  -2   7 -13        126.34        141.57        28.18 o                         
   0   0 -12       4431.73       5082.35        43.94 o                         
  -1   1 -12       1333.82       1517.08        66.57 o                         
   0   1 -12        554.44        630.07        47.71 o                         
   1   1 -12       2600.11       2905.37        34.88 o                         
  -3   2 -12        590.06        637.99        17.25 o                         
  -2   2 -12       2044.54       2167.51        23.42 o                         
  -1   2 -12       4435.35       5412.86       421.08 o                         
   0   2 -12        806.54        923.26        57.30 o                         
   1   2 -12        101.34         90.61        15.09 o                         
   2   2 -12        917.58       1033.78        18.46 o                         
  -5   3 -12        938.25        991.66        55.19 o                         
  -4   3 -12       1007.85       1141.30        36.55 o                         
  -3   3 -12        416.77        507.80        40.25 o                         
  -2   3 -12       1707.08       2123.33       339.11 o                         
  -1   3 -12       3921.78       4595.61       452.65 o                         
   0   3 -12        206.65        223.29        20.80 o                         
   1   3 -12        418.50        453.60        13.70 o                         
   2   3 -12        817.04        862.79        21.01 o                         
   3   3 -12        327.43        378.88        18.00 o                         
  -7   4 -12        419.59        447.46        19.29 o                         
  -6   4 -12        116.91        157.15        12.29 o                         
  -5   4 -12         78.32         92.80        15.94 o                         
  -4   4 -12       1162.12       1271.94        81.71 o                         
  -3   4 -12        233.20        233.24        21.34 o                         
  -2   4 -12         47.52         53.64        19.07 o                         
  -1   4 -12        313.78        408.60        43.24 o                         
   0   4 -12        424.98        495.11        34.44 o                         
   1   4 -12        110.72        146.57        15.13 o                         
   2   4 -12        126.82        140.66        22.54 o                         
   3   4 -12        795.64        735.17        45.63 o                         
  -7   5 -12        118.37        125.88        13.82 o                         
  -6   5 -12        654.07        782.30        51.09 o                         
  -5   5 -12         86.61        110.32        15.82 o                         
  -4   5 -12         33.40         30.04        11.76 o                         
  -3   5 -12       2072.70       2135.55        23.41 o                         
  -2   5 -12       1036.98       1204.49       194.73 o                         
  -1   5 -12        190.94        202.96        19.02 o                         
   0   5 -12         96.04        119.81        21.19 o                         
   1   5 -12        987.88       1042.31        51.23 o                         
   2   5 -12         18.86         12.16        12.12 o                         
  -7   6 -12        333.94        396.01        24.05 o                         
  -6   6 -12        199.04        199.10        12.28 o                         
  -5   6 -12        249.21        254.08        13.59 o                         
  -4   6 -12         15.93          5.04        23.04 o                         
  -3   6 -12        908.23        970.23        20.77 o                         
  -2   6 -12        313.04        273.00        18.68 o                         
  -1   6 -12        842.69       1022.21       130.45 o                         
   0   6 -12        583.00        617.10        36.82 o                         
   1   6 -12        116.16        125.90        24.04 o                         
  -6   7 -12         16.52         12.50        16.47 o                         
  -5   7 -12         56.91         52.12        21.75 o                         
  -4   7 -12          2.27         13.80        21.96 o                         
  -3   7 -12        145.75        145.65        16.96 o                         
  -2   7 -12        204.35        132.29        18.34 o                         
  -1   7 -12         46.07         74.86        41.87 o                         
  -1   1 -11         95.54        110.70        12.24 o                         
   0   1 -11       4288.03       4904.23       305.53 o                         
   1   1 -11        270.57        303.50        15.86 o                         
  -3   2 -11       1540.58       1649.31        21.75 o                         
  -2   2 -11       1761.91       1906.66        23.04 o                         
  -1   2 -11       3096.63       3707.84       367.23 o                         
   0   2 -11       2059.21       2260.17        82.72 o                         
   1   2 -11       1282.89       1453.00        20.10 o                         
   2   2 -11        840.11        900.17        44.49 o                         
  -5   3 -11        817.43        813.73        17.12 o                         
  -4   3 -11       1554.96       1623.83        19.95 o                         
  -3   3 -11        162.15        210.31        12.78 o                         
  -2   3 -11        512.09        634.03        93.88 o                         
  -1   3 -11        707.63        780.42        71.54 o                         
   0   3 -11        855.92        991.05        58.76 o                         
   1   3 -11       1382.79       1536.86        47.97 o                         
   2   3 -11        260.45        258.60        21.02 o                         
   3   3 -11       1526.13       1674.55       118.88 o                         
  -7   4 -11        243.97        257.02        14.16 o                         
  -6   4 -11        446.52        501.35        23.00 o                         
  -5   4 -11       3286.52       3647.28       272.28 o                         
  -4   4 -11        241.31        250.02        26.80 o                         
  -3   4 -11        736.34        827.75        24.25 o                         
  -2   4 -11       1311.44       1507.40       216.68 o                         
  -1   4 -11       2059.17       2370.75       283.11 o                         
   0   4 -11        337.17        340.64        14.48 o                         
   1   4 -11        873.17       1000.39        54.54 o                         
   2   4 -11       1207.26       1440.97       124.75 o                         
   3   4 -11        445.68        486.13        85.02 o                         
   4   4 -11         55.41         75.39        13.87 o                         
  -8   5 -11        467.09        479.40        33.44 o                         
  -7   5 -11        121.90        126.49        12.23 o                         
  -6   5 -11        120.07        136.48        13.16 o                         
  -5   5 -11        104.21        129.35        13.87 o                         
  -4   5 -11        465.42        481.25        13.08 o                         
  -3   5 -11        533.99        568.29        22.00 o                         
  -2   5 -11          4.73         -8.07        15.67 o                         
  -1   5 -11       1722.27       2031.02       149.90 o                         
   0   5 -11       3592.82       4190.55       216.68 o                         
   1   5 -11       1043.48       1207.66       133.96 o                         
   2   5 -11         17.58         25.05        15.10 o                         
   3   5 -11        368.59        329.42        15.21 o                         
  -7   6 -11        159.57        169.28        16.47 o                         
  -6   6 -11        670.79        751.19        22.25 o                         
  -5   6 -11         77.02         86.52        11.93 o                         
  -4   6 -11        725.58        810.30        22.22 o                         
  -3   6 -11        796.34        820.12        20.35 o                         
  -2   6 -11        459.05        481.15        26.87 o                         
  -1   6 -11        411.15        536.69        34.50 o                         
   0   6 -11        320.20        363.21        36.99 o                         
   1   6 -11        149.05        184.92        45.18 o                         
  -7   7 -11        859.76        827.61        41.91 o                         
  -6   7 -11         65.67         39.46        17.55 o                         
  -5   7 -11        207.16        235.89        16.34 o                         
  -4   7 -11        158.66        158.70        23.61 o                         
  -3   7 -11         18.56         22.95        23.50 o                         
  -2   7 -11        251.34        196.68        26.22 o                         
  -1   7 -11        278.63        295.45        45.73 o                         
   0   7 -11         24.91         34.32        22.15 o                         
  -5   8 -11        145.41        141.05        20.47 o                         
  -4   8 -11        168.38        157.35        19.09 o                         
  -3   8 -11         92.46         88.46        19.53 o                         
  -1   1 -10       1584.38       1663.27       105.81 o                         
   0   1 -10       1315.13       1382.49        83.38 o                         
   1   1 -10       1085.82       1161.08        21.33 o                         
  -3   2 -10       2163.33       2367.68        72.38 o                         
  -2   2 -10       1058.26       1095.79        20.94 o                         
  -1   2 -10       4424.82       5063.13       403.72 o                         
   0   2 -10       6877.97       8044.62       424.24 o                         
   1   2 -10        347.03        384.00        18.12 o                         
   2   2 -10        689.96        730.59        35.55 o                         
  -5   3 -10        653.54        752.52        79.15 o                         
  -4   3 -10       5697.45       6585.82       358.96 o                         
  -3   3 -10        281.84        306.80        23.71 o                         
  -2   3 -10        403.00        515.07        49.93 o                         
  -1   3 -10        153.55        178.99        16.67 o                         
   0   3 -10       1170.50       1330.10        30.50 o                         
   1   3 -10        226.96        292.61        46.34 o                         
   2   3 -10        813.60        879.71        69.29 o                         
   3   3 -10        262.13        261.72        17.51 o                         
  -7   4 -10        284.79        300.52        21.32 o                         
  -6   4 -10          9.18          6.62         8.79 o                         
  -5   4 -10        655.49        661.97        47.03 o                         
  -4   4 -10       2567.77       3131.89       269.78 o                         
  -3   4 -10        903.63        975.29        16.16 o                         
  -2   4 -10        283.15        322.05        26.28 o                         
  -1   4 -10        462.76        560.69        61.59 o                         
   0   4 -10         62.39         77.08        12.70 o                         
   1   4 -10       3265.13       3780.28       256.28 o                         
   2   4 -10        449.08        441.78        12.04 o                         
   3   4 -10         75.91        110.77        34.88 o                         
   4   4 -10        311.87        259.42        21.91 o                         
  -8   5 -10        683.57        745.58        62.51 o                         
  -7   5 -10        880.87        924.37        72.96 o                         
  -6   5 -10        603.86        765.57        39.52 o                         
  -5   5 -10       1746.56       2076.50       163.67 o                         
  -4   5 -10        248.27        236.22        16.27 o                         
  -3   5 -10        265.84        268.54        15.73 o                         
  -2   5 -10       3828.39       4657.78       682.90 o                         
  -1   5 -10        890.97       1057.48        67.81 o                         
   0   5 -10         18.18         21.09        12.63 o                         
   1   5 -10        568.11        624.72        22.13 o                         
   2   5 -10        302.59        338.35        25.49 o                         
   3   5 -10        245.22        247.68        20.51 o                         
  -8   6 -10        136.80        147.36        19.44 o                         
  -7   6 -10        452.88        510.62        54.83 o                         
  -6   6 -10        425.20        525.45        16.64 o                         
  -5   6 -10       1322.22       1543.15        52.86 o                         
  -4   6 -10       1683.04       1761.68        71.42 o                         
  -3   6 -10       2633.89       2805.83        29.58 o                         
  -2   6 -10        156.67        164.22        16.16 o                         
  -1   6 -10        155.55        160.27        15.96 o                         
   0   6 -10        435.32        480.71        57.47 o                         
   1   6 -10         81.60         81.69        13.74 o                         
   2   6 -10         27.05         40.27        14.72 o                         
  -7   7 -10        188.49        192.46        29.83 o                         
  -6   7 -10        268.48        266.49        13.91 o                         
  -5   7 -10        527.25        507.01        24.94 o                         
  -4   7 -10        800.86        845.33        19.63 o                         
  -3   7 -10          2.77          5.41        23.86 o                         
  -2   7 -10        325.36        342.59        21.05 o                         
  -1   7 -10        663.20        737.72       107.87 o                         
   0   7 -10        563.95        603.53        51.11 o                         
  -6   8 -10        245.92        257.63        16.92 o                         
  -5   8 -10        187.90        185.47        23.89 o                         
  -4   8 -10          6.78          9.35        13.53 o                         
  -3   8 -10        171.26        162.30        20.67 o                         
  -2   8 -10         31.32         72.16        30.29 o                         
   0   0  -9       3962.30       4095.57        41.44 o                         
  -1   1  -9        408.21        417.08        23.94 o                         
   0   1  -9       5055.62       5452.77       319.80 o                         
   1   1  -9       6958.16       7243.46       384.69 o                         
  -3   2  -9       1105.74       1165.32        21.45 o                         
  -2   2  -9       2697.90       2601.66       190.01 o                         
  -1   2  -9       3153.47       3373.61       168.85 o                         
   0   2  -9       3348.71       3276.04        36.36 o                         
   1   2  -9       2689.68       2912.53        22.76 o                         
   2   2  -9       2735.38       3007.87       141.66 o                         
  -5   3  -9       3405.86       3345.67       240.70 o                         
  -4   3  -9        648.55        681.93        53.92 o                         
  -3   3  -9        120.23        140.99        12.29 o                         
  -2   3  -9       2940.15       3526.88       563.81 o                         
  -1   3  -9       3847.71       4504.80       460.29 o                         
   0   3  -9        333.93        417.67        26.66 o                         
   1   3  -9       1873.83       2029.66       125.84 o                         
   2   3  -9        667.25        729.45        41.71 o                         
   3   3  -9        537.08        520.05        31.26 o                         
  -7   4  -9         38.52         39.22        10.97 o                         
  -6   4  -9        148.97        147.22        15.76 o                         
  -5   4  -9        473.51        490.76        43.92 o                         
  -4   4  -9       1154.53       1346.00       120.83 o                         
  -3   4  -9        704.64        782.81        36.32 o                         
  -2   4  -9       1791.09       2223.77       282.52 o                         
  -1   4  -9        596.34        659.22        30.85 o                         
   0   4  -9       1198.15       1413.46        61.84 o                         
   1   4  -9        213.79        244.77        22.26 o                         
   2   4  -9         91.51        103.30        10.46 o                         
   3   4  -9       1145.10       1207.64        34.84 o                         
   4   4  -9       1368.32       1311.16        44.26 o                         
  -8   5  -9        855.56        808.92        31.28 o                         
  -7   5  -9         64.85         90.79        13.08 o                         
  -6   5  -9        470.58        474.65        42.47 o                         
  -5   5  -9        190.23        188.01        13.73 o                         
  -4   5  -9        179.64        185.66        10.90 o                         
  -3   5  -9       2504.26       2494.14       109.32 o                         
  -2   5  -9        596.27        722.21        91.62 o                         
  -1   5  -9        437.53        497.81        25.59 o                         
   0   5  -9       1236.49       1396.23        77.00 o                         
   1   5  -9       1231.51       1324.37        29.87 o                         
   2   5  -9        215.38        249.48        13.39 o                         
   3   5  -9         74.59         85.84        10.93 o                         
  -8   6  -9        679.77        762.95        35.75 o                         
  -7   6  -9         17.46         14.54        10.62 o                         
  -6   6  -9       1324.89       1554.39        72.00 o                         
  -5   6  -9        898.19        928.64        29.08 o                         
  -4   6  -9         39.36         59.93        13.76 o                         
  -3   6  -9       1365.48       1478.45        51.31 o                         
  -2   6  -9         62.13         70.24        17.75 o                         
  -1   6  -9        990.23       1155.37        97.29 o                         
   0   6  -9         19.16          1.24        15.75 o                         
   1   6  -9         99.72         99.00        14.76 o                         
   2   6  -9        150.03        146.43        14.77 o                         
  -8   7  -9        259.51        258.46        32.71 o                         
  -7   7  -9        683.99        700.19        81.71 o                         
  -6   7  -9        253.03        253.68        11.80 o                         
  -5   7  -9         75.92         95.25        13.59 o                         
  -4   7  -9       1039.32       1122.87        26.11 o                         
  -3   7  -9       1388.89       1466.39        59.43 o                         
  -2   7  -9         13.33          1.20        17.92 o                         
  -1   7  -9        491.87        562.58        40.02 o                         
   0   7  -9        488.75        493.33        39.72 o                         
   1   7  -9         12.90         19.44        16.61 o                         
  -7   8  -9        335.86        365.25        32.16 o                         
  -6   8  -9        126.70        140.35        24.06 o                         
  -5   8  -9        656.99        627.73        50.44 o                         
  -4   8  -9        571.86        567.19        60.30 o                         
  -3   8  -9        304.96        300.22        34.65 o                         
  -2   8  -9        163.25        165.92        18.09 o                         
  -1   8  -9        842.97        726.52        74.47 o                         
  -1   1  -8       1777.53       1774.49       100.31 o                         
   0   1  -8       7036.73       7750.37       566.02 o                         
   1   1  -8        869.76        883.49        24.77 o                         
  -3   2  -8       6165.46       6170.19        31.62 o                         
  -2   2  -8       1654.84       1571.98       128.64 o                         
  -1   2  -8       1383.17       1472.35       120.33 o                         
   0   2  -8       2392.15       2576.14        34.63 o                         
   1   2  -8         12.43          6.36         9.68 o                         
   2   2  -8         88.74         78.58        12.95 o                         
  -5   3  -8        420.40        439.58        46.61 o                         
  -4   3  -8       2489.45       2521.86       183.69 o                         
  -3   3  -8       2914.94       3294.49       355.55 o                         
  -2   3  -8       2275.18       2489.62       174.02 o                         
  -1   3  -8       6187.14       7179.05       374.31 o                         
   0   3  -8       4988.73       5751.43       160.09 o                         
   1   3  -8        507.01        520.97        29.01 o                         
   2   3  -8       2420.32       2425.91       152.58 o                         
   3   3  -8        692.41        700.07        48.06 o                         
  -7   4  -8        410.16        450.16        27.28 o                         
  -6   4  -8       1875.79       1941.04       123.52 o                         
  -5   4  -8       2783.32       2837.73       229.87 o                         
  -4   4  -8        143.25        170.70        16.27 o                         
  -3   4  -8        503.48        500.02        36.99 o                         
  -2   4  -8       2468.73       2902.90       226.73 o                         
  -1   4  -8       1744.97       2035.60       117.47 o                         
   0   4  -8        705.62        755.26        47.70 o                         
   1   4  -8       2902.58       3119.97       278.64 o                         
   2   4  -8       3182.08       3356.88       216.56 o                         
   3   4  -8       1275.90       1407.55        50.80 o                         
   4   4  -8        260.68        271.79        13.21 o                         
  -8   5  -8        388.69        373.33        24.25 o                         
  -7   5  -8        216.79        249.37        11.73 o                         
  -6   5  -8        283.35        270.93        25.15 o                         
  -5   5  -8        332.35        361.96        28.99 o                         
  -4   5  -8        174.88        198.39        12.30 o                         
  -3   5  -8       1583.39       1608.52        18.97 o                         
  -2   5  -8        541.56        617.83        33.35 o                         
  -1   5  -8       2986.84       3539.79       396.69 o                         
   0   5  -8       2651.27       2994.08       227.63 o                         
   1   5  -8        417.57        426.27        18.00 o                         
   2   5  -8        734.01        833.14        45.63 o                         
   3   5  -8        439.99        439.62        18.75 o                         
  -8   6  -8         30.56         20.34        11.72 o                         
  -7   6  -8         98.59        107.29        12.57 o                         
  -6   6  -8        883.07        922.58        69.01 o                         
  -5   6  -8        265.83        306.36        12.07 o                         
  -4   6  -8       1605.64       1713.84        53.11 o                         
  -3   6  -8        889.02        915.50        67.07 o                         
  -2   6  -8        640.43        705.92        24.78 o                         
  -1   6  -8        970.98       1039.03        69.45 o                         
   0   6  -8        256.52        272.55        35.29 o                         
   1   6  -8        348.02        341.84        21.64 o                         
   2   6  -8        263.10        241.77        16.48 o                         
  -8   7  -8        128.52        135.19        22.69 o                         
  -7   7  -8        418.64        449.26        29.21 o                         
  -6   7  -8         42.35         54.83        11.36 o                         
  -5   7  -8        556.90        669.01        16.06 o                         
  -4   7  -8         92.32         94.68        19.16 o                         
  -3   7  -8          1.44         12.10        16.78 o                         
  -2   7  -8        150.92        147.88        16.78 o                         
  -1   7  -8        636.71        711.14        88.48 o                         
   0   7  -8         77.65         66.38        13.45 o                         
   1   7  -8        460.66        489.51        31.40 o                         
  -7   8  -8       1091.11       1246.26        47.95 o                         
  -6   8  -8        160.29        149.31        13.56 o                         
  -5   8  -8         10.19          0.51        12.59 o                         
  -4   8  -8        352.85        389.80        15.66 o                         
  -3   8  -8         47.71         53.97        12.79 o                         
  -2   8  -8       1321.68       1276.80        37.93 o                         
  -1   8  -8        402.38        431.91        18.83 o                         
  -1   1  -7       4751.40       4679.95       215.67 o                         
   0   1  -7       4472.28       4457.07       330.95 o                         
   1   1  -7       1006.03       1001.14        17.47 o                         
  -3   2  -7       2832.03       2695.93       100.73 o                         
  -2   2  -7       2214.66       2045.53        23.43 o                         
  -1   2  -7       7138.45       8236.32       517.80 o                         
   0   2  -7       5265.49       5702.27        81.43 o                         
   1   2  -7         67.52         51.86        11.06 o                         
   2   2  -7       2886.69       3036.45       181.81 o                         
  -5   3  -7        900.71        819.22        53.14 o                         
  -4   3  -7       2333.34       2366.03       202.03 o                         
  -3   3  -7       2412.34       2410.92       291.51 o                         
  -2   3  -7        504.52        490.76        22.46 o                         
  -1   3  -7       1027.29       1127.07        44.38 o                         
   0   3  -7       3830.72       4064.07       115.09 o                         
   1   3  -7        246.49        272.86        20.80 o                         
   2   3  -7       2486.56       2675.26       159.20 o                         
   3   3  -7        344.34        344.20        14.80 o                         
  -7   4  -7       1426.52       1497.47        25.80 o                         
  -6   4  -7        789.55        847.69        25.15 o                         
  -5   4  -7       2125.50       2296.02       177.71 o                         
  -4   4  -7       6537.36       7399.82       730.18 o                         
  -3   4  -7        342.83        385.64        18.85 o                         
  -2   4  -7        114.45        136.91        12.68 o                         
  -1   4  -7       1919.94       2219.41        88.67 o                         
   0   4  -7        244.30        262.91        23.88 o                         
   1   4  -7       3621.42       3802.14       255.76 o                         
   2   4  -7        126.52        145.03         9.87 o                         
   3   4  -7        271.92        272.48        15.71 o                         
   4   4  -7        320.40        318.31        16.73 o                         
  -9   5  -7        668.20        651.90        14.08 o                         
  -8   5  -7        466.71        488.04        19.97 o                         
  -7   5  -7        430.30        487.78        20.00 o                         
  -6   5  -7       2042.44       2311.69       147.32 o                         
  -5   5  -7       2167.46       2334.36       193.62 o                         
  -4   5  -7       2616.74       2956.03        32.87 o                         
  -3   5  -7       1399.22       1473.58        75.93 o                         
  -2   5  -7       6062.44       7243.73        42.73 o                         
  -1   5  -7        891.50       1029.45        71.64 o                         
   0   5  -7        134.64        151.05        12.76 o                         
   1   5  -7       1296.35       1319.43       100.85 o                         
   2   5  -7         36.29         32.17        13.30 o                         
   3   5  -7        101.17        106.52        10.31 o                         
   4   5  -7        174.24        187.32        14.63 o                         
  -8   6  -7         28.53         27.90        10.39 o                         
  -7   6  -7        957.23       1133.73        65.08 o                         
  -6   6  -7       1499.85       1588.55       143.29 o                         
  -5   6  -7        494.70        536.01        27.01 o                         
  -4   6  -7       1586.07       1786.75       133.13 o                         
  -3   6  -7        710.63        738.20        41.98 o                         
  -2   6  -7       2654.51       2949.10       105.10 o                         
  -1   6  -7       1008.59       1098.94        87.89 o                         
   0   6  -7        798.35        890.95        68.46 o                         
   1   6  -7        746.18        857.91        50.08 o                         
   2   6  -7        207.02        224.25        37.09 o                         
   3   6  -7       1180.01        977.52        21.13 o                         
  -8   7  -7        143.28        162.33        10.47 o                         
  -7   7  -7         11.61          6.43         9.45 o                         
  -6   7  -7       1448.81       1516.49       160.31 o                         
  -5   7  -7       1264.70       1490.70       103.02 o                         
  -4   7  -7        313.52        331.52        24.20 o                         
  -3   7  -7        132.23        137.92        12.54 o                         
  -2   7  -7        148.70        160.75        14.12 o                         
  -1   7  -7       1155.95       1265.32        83.79 o                         
   0   7  -7        117.22        136.88        21.11 o                         
   1   7  -7        144.66        140.07        22.59 o                         
  -7   8  -7         22.82         30.23        12.37 o                         
  -6   8  -7         12.22         13.93         9.77 o                         
  -5   8  -7        424.48        429.46        34.42 o                         
  -4   8  -7        483.76        499.03        20.41 o                         
  -3   8  -7        260.82        252.79        13.39 o                         
  -2   8  -7         85.95        100.84        14.72 o                         
  -1   8  -7        560.77        489.76        52.02 o                         
  -6   9  -7        380.42        288.57        19.25 o                         
  -5   9  -7        523.88        517.22        49.31 o                         
  -4   9  -7        176.75        174.66        26.16 o                         
  -3   9  -7         33.74         -9.33        29.82 o                         
   0   0  -6       2029.31       1760.35        33.26 o                         
  -1   1  -6      12318.30      13666.70       896.49 o                         
   0   1  -6       6161.70       6664.92       600.62 o                         
   1   1  -6       6654.14       6565.28        39.90 o                         
  -3   2  -6       1371.76       1325.53        68.89 o                         
  -2   2  -6       1799.07       1620.35        24.33 o                         
  -1   2  -6       1035.70       1052.53        54.97 o                         
   0   2  -6       3283.96       3273.80        51.70 o                         
   1   2  -6      17287.98      19003.30       799.71 o                         
   2   2  -6       6902.72       6668.89       205.48 o                         
  -5   3  -6        930.28        989.73        34.30 o                         
  -4   3  -6        992.26        991.28        82.34 o                         
  -3   3  -6       1927.12       1845.69       173.84 o                         
  -2   3  -6       6704.50       6687.61       334.15 o                         
  -1   3  -6        551.26        560.70        15.68 o                         
   0   3  -6       1827.74       1847.06       116.39 o                         
   1   3  -6        959.55        881.09        18.72 o                         
   2   3  -6        549.72        523.38        17.18 o                         
   3   3  -6        706.59        686.36        10.04 o                         
  -7   4  -6        303.41        276.77         9.22 o                         
  -6   4  -6        687.79        709.99        12.59 o                         
  -5   4  -6        743.58        760.22        50.05 o                         
  -4   4  -6       1293.91       1446.65       111.50 o                         
  -3   4  -6        517.14        539.42        29.22 o                         
  -2   4  -6       4654.27       4949.56       244.55 o                         
  -1   4  -6       1100.94       1122.47        37.55 o                         
   0   4  -6       2163.97       2436.56       158.69 o                         
   1   4  -6         15.38         16.83        10.61 o                         
   2   4  -6        314.39        343.53        30.02 o                         
   3   4  -6       1688.49       1683.21        39.41 o                         
   4   4  -6        444.11        449.89        20.22 o                         
  -9   5  -6        560.37        562.72        18.72 o                         
  -8   5  -6        641.70        708.49        16.52 o                         
  -7   5  -6        522.80        549.30        20.26 o                         
  -6   5  -6       1207.90       1327.14        65.71 o                         
  -5   5  -6        983.60       1077.63        64.60 o                         
  -4   5  -6        210.81        239.27        24.48 o                         
  -3   5  -6       2337.44       2514.39       203.74 o                         
  -2   5  -6        316.15        361.55        18.09 o                         
  -1   5  -6       1064.67       1284.95        87.32 o                         
   0   5  -6       2525.59       2739.48       162.10 o                         
   1   5  -6       1304.76       1437.55        81.41 o                         
   2   5  -6        255.57        278.88        26.01 o                         
   3   5  -6        308.94        314.34        11.68 o                         
   4   5  -6        193.81        178.94        25.27 o                         
  -9   6  -6       1429.61       1511.16        73.61 o                         
  -8   6  -6        909.21       1009.12        49.93 o                         
  -7   6  -6        459.29        511.49        33.62 o                         
  -6   6  -6       2020.52       2293.74       206.41 o                         
  -5   6  -6        799.07        923.09        86.51 o                         
  -4   6  -6        362.02        385.40        22.31 o                         
  -3   6  -6        783.79        824.45        15.26 o                         
  -2   6  -6        201.71        202.79        13.83 o                         
  -1   6  -6        534.94        578.58        29.40 o                         
   0   6  -6        455.97        493.56        25.63 o                         
   1   6  -6        283.38        295.82        41.24 o                         
   2   6  -6        243.67        234.94        12.91 o                         
   3   6  -6        240.84        262.20        17.21 o                         
  -8   7  -6        216.16        197.95        25.44 o                         
  -7   7  -6        270.21        328.92        28.56 o                         
  -6   7  -6        491.73        534.12        51.04 o                         
  -5   7  -6        976.63        967.88        94.20 o                         
  -4   7  -6       2117.47       2193.23        74.48 o                         
  -3   7  -6       2107.00       2267.32        19.64 o                         
  -2   7  -6        741.14        756.86        15.04 o                         
  -1   7  -6        518.94        597.63        37.66 o                         
   0   7  -6        325.01        365.21        35.94 o                         
   1   7  -6        124.43        111.36        12.88 o                         
  -8   8  -6        375.49        375.27        45.12 o                         
  -7   8  -6         92.64         87.40        14.85 o                         
  -6   8  -6        233.21        263.86        29.80 o                         
  -5   8  -6       1415.43       1586.69        78.52 o                         
  -4   8  -6        278.45        291.73        19.51 o                         
  -3   8  -6        343.20        364.09        42.14 o                         
  -2   8  -6        163.63        170.58        21.50 o                         
  -1   8  -6       1240.15       1119.23        97.43 o                         
   0   8  -6        682.49        769.90        83.73 o                         
  -6   9  -6         34.27         23.74        12.59 o                         
  -5   9  -6        606.70        612.63        61.66 o                         
  -4   9  -6        112.01        113.67        13.98 o                         
  -3   9  -6        898.54        835.32        36.25 o                         
  -1   1  -5       5332.74       5519.70       288.68 o                         
   0   1  -5       2892.77       2672.21        91.63 o                         
   1   1  -5       2218.51       1923.38        20.24 o                         
  -3   2  -5       7842.86       7542.24        80.88 o                         
  -2   2  -5        606.50        583.40        43.06 o                         
  -1   2  -5       2677.63       2792.81       126.50 o                         
   0   2  -5        830.85        814.82        29.95 o                         
   1   2  -5       5929.51       5646.22       175.49 o                         
   2   2  -5       1704.18       1504.41        68.70 o                         
  -5   3  -5       1176.96       1195.99        38.92 o                         
  -4   3  -5       1843.14       1821.87       102.93 o                         
  -3   3  -5       8753.89       9779.51       834.50 o                         
  -2   3  -5       6170.99       6533.01       255.08 o                         
  -1   3  -5       6450.50       7255.68       157.98 o                         
   0   3  -5       4454.62       4438.11       249.88 o                         
   1   3  -5       3451.04       3313.91       132.55 o                         
   2   3  -5       3210.51       3201.53        90.76 o                         
   3   3  -5        264.72        258.09         9.69 o                         
  -7   4  -5       1350.31       1406.48        53.18 o                         
  -6   4  -5       2103.44       2234.76        51.98 o                         
  -5   4  -5        862.87        997.84        30.08 o                         
  -4   4  -5         91.76         97.95        10.26 o                         
  -3   4  -5        715.13        731.98        38.95 o                         
  -2   4  -5       4747.18       4847.32       133.54 o                         
  -1   4  -5       2389.78       2540.62       111.96 o                         
   0   4  -5       5932.59       6447.37       314.69 o                         
   1   4  -5       2248.84       2379.54       118.77 o                         
   2   4  -5       5563.39       5736.62       363.21 o                         
   3   4  -5       1247.43       1319.46        33.23 o                         
   4   4  -5         66.94         82.63        10.92 o                         
  -9   5  -5        226.05        246.04        13.54 o                         
  -8   5  -5        551.01        595.17        14.02 o                         
  -7   5  -5        610.25        674.49        26.95 o                         
  -6   5  -5        325.30        375.64        21.25 o                         
  -5   5  -5        683.23        762.04        48.88 o                         
  -4   5  -5         97.03        116.23        17.33 o                         
  -3   5  -5       1931.43       2054.63        69.83 o                         
  -2   5  -5       2207.28       2347.82       113.96 o                         
  -1   5  -5       1730.24       2032.45        86.54 o                         
   0   5  -5        534.64        559.44        25.44 o                         
   1   5  -5        364.97        379.87        25.14 o                         
   2   5  -5       2650.02       2873.34       222.04 o                         
   3   5  -5        542.15        544.64        30.81 o                         
   4   5  -5        148.72        143.40        16.15 o                         
  -9   6  -5         78.07         62.48        14.01 o                         
  -8   6  -5         63.42         73.28        11.10 o                         
  -7   6  -5         20.44         24.56         9.42 o                         
  -6   6  -5       1351.93       1581.89       115.37 o                         
  -5   6  -5       1463.90       1599.99       119.82 o                         
  -4   6  -5       1634.64       1668.31        65.16 o                         
  -3   6  -5       1043.52       1078.97        25.95 o                         
  -2   6  -5       1349.87       1471.13        20.59 o                         
  -1   6  -5        996.18       1080.85        63.30 o                         
   0   6  -5        573.17        615.65        39.16 o                         
   1   6  -5        169.53        196.39        25.50 o                         
   2   6  -5        272.22        286.54        31.22 o                         
   3   6  -5         24.67         15.39        14.52 o                         
  -9   7  -5        531.31        438.54        29.33 o                         
  -8   7  -5         42.23         43.93        12.77 o                         
  -7   7  -5        176.99        195.59        13.24 o                         
  -6   7  -5         86.83         92.95        10.17 o                         
  -5   7  -5       1620.24       1607.48       110.40 o                         
  -4   7  -5        172.00        162.04        13.97 o                         
  -3   7  -5         19.60         23.40        14.46 o                         
  -2   7  -5        322.04        348.65        14.16 o                         
  -1   7  -5       1552.26       1708.45        88.81 o                         
   0   7  -5        639.87        729.65        28.92 o                         
   1   7  -5       1185.44       1195.61        31.66 o                         
   2   7  -5        248.92        245.64        29.01 o                         
  -8   8  -5        932.51        980.79        72.26 o                         
  -7   8  -5        805.91        763.81        65.34 o                         
  -6   8  -5        392.26        389.76        38.40 o                         
  -5   8  -5        428.97        481.58        14.21 o                         
  -4   8  -5        307.67        291.16        14.25 o                         
  -3   8  -5        192.24        220.50        18.65 o                         
  -2   8  -5       1166.02       1207.02        25.07 o                         
  -1   8  -5        115.24         95.17        14.65 o                         
   0   8  -5        205.36        204.95        20.85 o                         
  -7   9  -5        127.21        122.39        30.91 o                         
  -6   9  -5        310.42        318.74        25.67 o                         
  -5   9  -5        580.71        555.88        33.26 o                         
  -4   9  -5        716.40        702.58        26.45 o                         
  -3   9  -5        136.11        123.02        20.31 o                         
  -2   9  -5        358.22        243.18        23.61 o                         
  -1   1  -4       4167.76       4001.37       422.57 o                         
   0   1  -4      13395.62      14578.02       491.13 o                         
   1   1  -4       3896.75       3684.77       122.27 o                         
  -3   2  -4       2743.55       2517.06        66.73 o                         
  -2   2  -4       6431.27       6660.21       527.70 o                         
  -1   2  -4       5584.65       6264.66       186.28 o                         
   0   2  -4       9068.87       9483.82       362.45 o                         
   1   2  -4       1180.26       1136.50        46.22 o                         
   2   2  -4        109.10         97.36        10.39 o                         
  -5   3  -4        257.62        268.32        17.67 o                         
  -4   3  -4        879.95        852.69        43.05 o                         
  -3   3  -4       9081.72      10559.88       718.85 o                         
  -2   3  -4       4457.13       4492.87       156.43 o                         
  -1   3  -4       1158.42       1136.32        40.40 o                         
   0   3  -4       3160.77       3147.77       108.71 o                         
   1   3  -4        420.34        354.07        11.32 o                         
   2   3  -4       3241.38       3270.87       162.19 o                         
   3   3  -4        701.83        685.52        13.43 o                         
  -7   4  -4       2191.66       2317.97        91.32 o                         
  -6   4  -4        341.75        354.76        10.19 o                         
  -5   4  -4       6355.18       7516.27       373.36 o                         
  -4   4  -4       2898.36       3203.49       268.76 o                         
  -3   4  -4       5846.72       6096.09       251.56 o                         
  -2   4  -4       3958.59       4077.99       305.84 o                         
  -1   4  -4       2696.01       2684.14        91.21 o                         
   0   4  -4        501.69        455.20        20.87 o                         
   1   4  -4       3747.20       4022.19       225.83 o                         
   2   4  -4       1082.24       1072.22        78.41 o                         
   3   4  -4        944.81        907.32        38.38 o                         
   4   4  -4        239.58        253.58         9.67 o                         
  -9   5  -4        365.00        353.16        10.60 o                         
  -8   5  -4        329.70        371.36        29.02 o                         
  -7   5  -4       1029.72       1123.81        51.54 o                         
  -6   5  -4       1495.86       1749.59        49.51 o                         
  -5   5  -4       5190.34       6247.42       487.59 o                         
  -4   5  -4       3771.75       4050.07       223.58 o                         
  -3   5  -4       2729.23       2798.75        96.17 o                         
  -2   5  -4       5462.03       5870.43       111.85 o                         
  -1   5  -4       1129.83       1244.29        75.67 o                         
   0   5  -4        215.46        216.95        15.45 o                         
   1   5  -4        446.35        482.08        20.07 o                         
   2   5  -4       1208.39       1225.96        98.76 o                         
   3   5  -4        687.56        716.74        23.38 o                         
   4   5  -4        193.38        192.98        23.30 o                         
  -9   6  -4         47.11         57.22        10.06 o                         
  -8   6  -4         59.85         76.92        11.20 o                         
  -7   6  -4        667.58        724.47        14.54 o                         
  -6   6  -4        887.08        992.33        74.04 o                         
  -5   6  -4        181.06        190.10        17.50 o                         
  -4   6  -4        172.63        148.92         9.66 o                         
  -3   6  -4        235.61        252.09        14.40 o                         
  -2   6  -4       4663.03       5171.01        29.00 o                         
  -1   6  -4        739.91        835.12        43.90 o                         
   0   6  -4       1740.71       1897.54        63.03 o                         
   1   6  -4        866.77        909.98        51.45 o                         
   2   6  -4        703.98        818.77        70.73 o                         
   3   6  -4        581.80        517.11        48.75 o                         
  -9   7  -4         24.81         18.79        13.48 o                         
  -8   7  -4         37.74         40.99        11.88 o                         
  -7   7  -4        309.54        356.01        20.83 o                         
  -6   7  -4       2434.72       2538.13       224.87 o                         
  -5   7  -4        400.07        403.82        28.78 o                         
  -4   7  -4        105.61        113.08        11.38 o                         
  -3   7  -4         25.90         16.25        14.37 o                         
  -2   7  -4        530.36        598.81        49.18 o                         
  -1   7  -4        329.19        348.86        15.53 o                         
   0   7  -4        156.80        172.99        12.04 o                         
   1   7  -4        162.08        152.36        13.22 o                         
   2   7  -4         88.21        111.85        24.65 o                         
  -8   8  -4        204.34        224.10        26.91 o                         
  -7   8  -4         25.38         22.17        10.16 o                         
  -6   8  -4        875.98        918.00        69.40 o                         
  -5   8  -4        864.54        941.90        15.41 o                         
  -4   8  -4       1352.08       1446.13        42.50 o                         
  -3   8  -4        415.67        438.05        34.72 o                         
  -2   8  -4         71.61         86.63        17.42 o                         
  -1   8  -4       1015.45       1019.52        74.98 o                         
   0   8  -4        317.62        320.83        23.50 o                         
  -7   9  -4         50.86         46.13        12.09 o                         
  -6   9  -4        175.55        144.17        13.47 o                         
  -5   9  -4        322.31        322.48        13.64 o                         
  -4   9  -4        455.31        456.20        22.38 o                         
  -3   9  -4         45.97         42.92        14.98 o                         
  -2   9  -4        138.73        153.89        19.66 o                         
   0   1  -3       1065.00        926.25        19.89 o                         
   1   1  -3      12510.19      12382.60       512.61 o                         
  -3   2  -3       4571.30       4245.63       124.85 o                         
  -2   2  -3       2759.04       2834.56       200.49 o                         
  -1   2  -3       2437.92       2518.82       139.04 o                         
   0   2  -3       5932.91       6045.12       174.11 o                         
   1   2  -3       9282.22       8638.13       318.89 o                         
   2   2  -3       5819.92       5800.97       239.62 o                         
  -5   3  -3       1063.89       1077.91        49.33 o                         
  -4   3  -3       2432.35       2516.57       132.54 o                         
  -3   3  -3       2459.22       2699.74       192.72 o                         
  -2   3  -3       5328.80       5349.61        93.63 o                         
  -1   3  -3       3964.31       4332.51       281.66 o                         
   0   3  -3        558.55        486.26        15.46 o                         
   1   3  -3       3756.44       3605.11        34.25 o                         
   2   3  -3        298.52        273.68        12.22 o                         
   3   3  -3        732.23        709.28        18.09 o                         
  -7   4  -3        888.88        862.21        33.28 o                         
  -6   4  -3       2319.46       2406.81       164.90 o                         
  -5   4  -3        231.40        266.50        18.30 o                         
  -4   4  -3       2047.98       2196.46       157.45 o                         
  -3   4  -3       2518.84       2287.02        86.44 o                         
  -2   4  -3       8058.97       8295.29       212.01 o                         
  -1   4  -3       1062.16       1136.77        51.70 o                         
   0   4  -3       2882.21       2840.95        83.25 o                         
   1   4  -3        275.84        283.60        16.54 o                         
   2   4  -3       1045.23       1009.36        53.62 o                         
   3   4  -3       1258.76       1255.44        65.07 o                         
   4   4  -3        500.85        492.62        18.76 o                         
  -9   5  -3        625.09        619.48        31.59 o                         
  -8   5  -3        198.52        220.74        11.47 o                         
  -7   5  -3       1170.58       1356.52        38.98 o                         
  -6   5  -3       3690.09       4324.68       186.84 o                         
  -5   5  -3       3390.19       3897.27       270.33 o                         
  -4   5  -3        171.63        166.63         9.43 o                         
  -3   5  -3        913.52        917.42        61.59 o                         
  -2   5  -3        376.12        376.68        16.25 o                         
  -1   5  -3       2932.62       3234.07       207.81 o                         
   0   5  -3        741.68        751.41        26.62 o                         
   1   5  -3       1854.92       1958.58       109.36 o                         
   2   5  -3        481.47        516.29        44.94 o                         
   3   5  -3        453.15        429.42        34.62 o                         
   4   5  -3         62.44         68.46         9.73 o                         
  -9   6  -3       2000.75       1994.32        71.87 o                         
  -8   6  -3        603.70        662.50        17.62 o                         
  -7   6  -3       1784.23       2012.63        37.24 o                         
  -6   6  -3        473.74        535.45        32.08 o                         
  -5   6  -3        611.84        623.55        32.42 o                         
  -4   6  -3         26.71         44.57         8.38 o                         
  -3   6  -3        403.30        407.22        19.26 o                         
  -2   6  -3       1047.59       1069.10        18.67 o                         
  -1   6  -3       5006.34       5814.70       345.74 o                         
   0   6  -3       1299.07       1387.75        59.60 o                         
   1   6  -3         34.02         48.21        12.68 o                         
   2   6  -3        161.46        166.91        15.10 o                         
   3   6  -3        282.08        208.79        14.05 o                         
  -9   7  -3        428.74        439.43        28.21 o                         
  -8   7  -3         51.04         58.00        10.58 o                         
  -7   7  -3         53.90         73.16        10.52 o                         
  -6   7  -3        988.09       1048.50        57.74 o                         
  -5   7  -3       1024.90       1011.93        59.79 o                         
  -4   7  -3       4123.76       4118.38       219.68 o                         
  -3   7  -3        684.91        737.60        16.77 o                         
  -2   7  -3       1109.29       1102.12        29.55 o                         
  -1   7  -3        184.64        177.86        14.83 o                         
   0   7  -3        371.94        432.64        16.95 o                         
   1   7  -3        460.20        499.52        20.17 o                         
   2   7  -3        498.32        480.37        52.06 o                         
  -8   8  -3        173.48        171.04        13.68 o                         
  -7   8  -3        217.91        208.98        14.72 o                         
  -6   8  -3         88.70        103.84         9.33 o                         
  -5   8  -3        224.36        223.08        11.95 o                         
  -4   8  -3       1004.70       1028.86        17.22 o                         
  -3   8  -3        804.34        847.34        20.35 o                         
  -2   8  -3        600.01        613.24        16.80 o                         
  -1   8  -3        879.04        852.82        91.35 o                         
   0   8  -3        501.13        453.48        16.80 o                         
  -7   9  -3          9.15         25.47        20.78 o                         
  -6   9  -3         61.45         41.60        10.46 o                         
  -5   9  -3        545.45        571.31        22.75 o                         
  -4   9  -3         47.97         14.07        14.17 o                         
  -3   9  -3        212.14        187.75        17.67 o                         
  -2   9  -3        202.77        177.06        31.70 o                         
  -1   1  -2       2941.21       2643.29        84.42 o                         
   0   1  -2       9583.01       9385.68       166.33 o                         
   1   1  -2      10494.37      10352.59       316.23 o                         
  -3   2  -2       1561.11       1431.67       103.26 o                         
  -2   2  -2       4754.00       4960.35       249.60 o                         
  -1   2  -2       6029.87       6194.80       378.13 o                         
   0   2  -2       1921.91       1825.28        69.85 o                         
   1   2  -2      11044.27      11020.32       180.53 o                         
   2   2  -2       8667.79       8390.16       288.83 o                         
  -5   3  -2       1725.82       1735.78        80.88 o                         
  -4   3  -2         29.41         36.48         9.58 o                         
  -3   3  -2      10494.93      11982.38       831.84 o                         
  -2   3  -2       4975.65       4864.39       210.92 o                         
  -1   3  -2       5549.26       5673.03       391.64 o                         
   0   3  -2        463.19        454.53        15.80 o                         
   1   3  -2      13033.53      13278.24       142.70 o                         
   2   3  -2       1990.62       2061.14        95.53 o                         
   3   3  -2       1643.03       1658.19        37.00 o                         
  -7   4  -2       2101.66       2174.78       100.43 o                         
  -6   4  -2       1129.85       1176.19        47.98 o                         
  -5   4  -2       1442.97       1527.57       106.19 o                         
  -4   4  -2       1546.04       1604.71        89.24 o                         
  -3   4  -2       2619.35       2484.12        65.27 o                         
  -2   4  -2       3549.79       3546.62        75.68 o                         
  -1   4  -2       4375.11       4377.58       299.17 o                         
   0   4  -2       7231.84       7736.81       292.40 o                         
   1   4  -2        341.91        332.07        11.11 o                         
   2   4  -2       3640.95       3653.71       174.52 o                         
   3   4  -2        634.26        618.56        17.40 o                         
   4   4  -2         74.48        132.70        24.06 o                         
  -9   5  -2        195.23        187.05        10.10 o                         
  -8   5  -2        556.69        624.64        32.39 o                         
  -7   5  -2       1118.88       1188.57        38.76 o                         
  -6   5  -2       1074.01       1265.40        59.92 o                         
  -5   5  -2        186.85        205.53        12.13 o                         
  -4   5  -2        609.26        605.58        13.71 o                         
  -3   5  -2       1100.99       1091.47        74.01 o                         
  -2   5  -2       2448.11       2351.54        67.71 o                         
  -1   5  -2         76.84         94.84        17.11 o                         
   0   5  -2       1230.02       1312.59        50.00 o                         
   1   5  -2       2352.36       2474.02       139.99 o                         
   2   5  -2       2423.55       2456.64       148.19 o                         
   3   5  -2         50.64         49.14        11.41 o                         
   4   5  -2         36.64         46.12        10.53 o                         
  -9   6  -2        242.25        230.40        23.97 o                         
  -8   6  -2         66.04         83.66        10.79 o                         
  -7   6  -2        284.17        313.70        16.99 o                         
  -6   6  -2        474.79        571.37        28.88 o                         
  -5   6  -2       1483.42       1496.81        91.86 o                         
  -4   6  -2        513.69        504.07        25.55 o                         
  -3   6  -2       2807.09       2854.78       156.11 o                         
  -2   6  -2       2460.13       2579.55        30.69 o                         
  -1   6  -2         26.03         20.33        12.53 o                         
   0   6  -2        326.57        340.62        11.80 o                         
   1   6  -2        708.25        795.19        62.30 o                         
   2   6  -2       1531.86       1648.16        72.70 o                         
   3   6  -2         16.94         23.41         9.32 o                         
  -9   7  -2        477.00        459.95        15.26 o                         
  -8   7  -2        108.82        110.89        11.85 o                         
  -7   7  -2        733.42        803.07        40.75 o                         
  -6   7  -2        133.58        116.97        13.57 o                         
  -5   7  -2       2884.47       2830.93       153.23 o                         
  -4   7  -2        573.85        556.87        42.39 o                         
  -3   7  -2        115.25        103.62        11.90 o                         
  -2   7  -2       1255.69       1342.88        47.05 o                         
  -1   7  -2       1820.44       2008.54       182.49 o                         
   0   7  -2       1189.61       1368.35        67.38 o                         
   1   7  -2        805.17        891.56        53.28 o                         
   2   7  -2        151.09        136.95        16.29 o                         
  -8   8  -2       1066.82       1076.27        93.20 o                         
  -7   8  -2        253.10        271.11        24.30 o                         
  -6   8  -2        521.18        521.56        39.99 o                         
  -5   8  -2       1541.09       1578.10        96.47 o                         
  -4   8  -2        226.99        245.75        22.70 o                         
  -3   8  -2        524.58        562.29        39.14 o                         
  -2   8  -2        322.54        316.38        15.41 o                         
  -1   8  -2         22.13        -14.77        16.96 o                         
   0   8  -2        418.65        395.26        16.05 o                         
  -7   9  -2        360.90        366.78        30.79 o                         
  -6   9  -2        433.66        391.54        28.43 o                         
  -5   9  -2         40.43         40.89        12.67 o                         
  -4   9  -2        651.52        577.50        17.22 o                         
  -3   9  -2         87.61        111.10        17.44 o                         
  -2   9  -2         86.91         85.33        43.70 o                         
  -1   1  -1      12081.48      12117.16       363.13 o                         
   0   1  -1       1602.84       1388.48        72.76 o                         
   1   1  -1       5407.81       4946.57       199.88 o                         
  -3   2  -1        512.37        490.17        36.74 o                         
  -2   2  -1       5250.73       5086.57       245.42 o                         
  -1   2  -1        918.18        814.59        38.75 o                         
   0   2  -1      11751.84      12587.21       655.63 o                         
   1   2  -1       1078.69       1054.77        28.14 o                         
   2   2  -1        211.03        202.92        12.45 o                         
  -5   3  -1       2028.08       1941.51        80.38 o                         
  -4   3  -1       5642.22       5639.72       426.08 o                         
  -3   3  -1       4333.47       4359.75       236.97 o                         
  -2   3  -1       9057.65       9253.16       372.85 o                         
  -1   3  -1        358.26        297.00        10.90 o                         
   0   3  -1       5818.74       5861.80       235.43 o                         
   1   3  -1       2325.93       2324.12        37.30 o                         
   2   3  -1       2640.32       2509.11        83.35 o                         
   3   3  -1       1634.51       1628.49        61.73 o                         
  -7   4  -1       1288.79       1327.55        74.15 o                         
  -6   4  -1       3185.96       3437.62       163.68 o                         
  -5   4  -1       2763.05       3071.26       178.50 o                         
  -4   4  -1         33.57         36.80         9.82 o                         
  -3   4  -1      23397.20      26469.35      1063.61 o                         
  -2   4  -1       6783.93       6570.86       280.87 o                         
  -1   4  -1       2666.50       2520.34        47.42 o                         
   0   4  -1        736.34        678.54        11.90 o                         
   1   4  -1       2397.60       2463.10        85.64 o                         
   2   4  -1       1388.62       1389.46        77.53 o                         
   3   4  -1        167.34        190.56         9.75 o                         
   4   4  -1         29.67         27.03         8.58 o                         
  -9   5  -1        152.41        159.45        20.15 o                         
  -8   5  -1        493.48        521.92        20.54 o                         
  -7   5  -1       2189.03       2451.76       119.56 o                         
  -6   5  -1       1363.90       1572.46        82.29 o                         
  -5   5  -1       3582.72       4193.14       174.98 o                         
  -4   5  -1       1907.62       1988.77        83.96 o                         
  -3   5  -1       1772.95       1668.67       127.83 o                         
  -2   5  -1        213.59        190.86        13.55 o                         
  -1   5  -1       2900.61       3090.50        48.32 o                         
   0   5  -1         20.89         32.02         9.27 o                         
   1   5  -1        679.53        715.46        35.60 o                         
   2   5  -1       2736.59       2824.38       162.33 o                         
   3   5  -1       2166.14       2186.22       111.32 o                         
   4   5  -1        266.20        229.79        15.79 o                         
  -9   6  -1        234.06        211.04        10.83 o                         
  -8   6  -1        188.23        199.45        10.30 o                         
  -7   6  -1        161.03        172.45         9.57 o                         
  -6   6  -1        456.09        525.97        29.17 o                         
  -5   6  -1       1946.75       2030.17        81.39 o                         
  -4   6  -1        193.59        205.63        39.73 o                         
  -3   6  -1       3312.66       3104.53       266.33 o                         
  -2   6  -1       3821.53       4173.49        46.37 o                         
  -1   6  -1        220.43        229.35        15.99 o                         
   0   6  -1       1645.40       1838.09        59.32 o                         
   1   6  -1        470.10        492.98        11.91 o                         
   2   6  -1        938.78        917.92        31.32 o                         
   3   6  -1         24.11          7.51        12.64 o                         
  -9   7  -1         57.75         68.79        10.24 o                         
  -8   7  -1         29.42         38.45        10.53 o                         
  -7   7  -1        941.14       1086.97        41.39 o                         
  -6   7  -1       2192.71       2487.70       114.65 o                         
  -5   7  -1        692.96        664.52        26.58 o                         
  -4   7  -1         43.52         35.99        13.74 o                         
  -3   7  -1       1581.11       1640.14        31.41 o                         
  -2   7  -1       2018.23       2183.73        20.88 o                         
  -1   7  -1         36.12         46.07        18.04 o                         
   0   7  -1        478.94        509.05        36.83 o                         
   1   7  -1         26.43          4.87        12.46 o                         
   2   7  -1        257.32        238.04        22.81 o                         
  -8   8  -1        285.68        296.14        15.01 o                         
  -7   8  -1        205.39        201.31        15.07 o                         
  -6   8  -1       1738.91       1777.36        98.61 o                         
  -5   8  -1        637.47        668.44        42.62 o                         
  -4   8  -1        335.85        374.28        26.52 o                         
  -3   8  -1        182.38        228.75        27.78 o                         
  -2   8  -1        255.43        256.36        38.00 o                         
  -1   8  -1        533.68        591.22        15.74 o                         
   0   8  -1         75.87         91.38        13.55 o                         
  -7   9  -1         38.25          9.08        22.55 o                         
  -6   9  -1         23.09         34.46         9.43 o                         
  -5   9  -1        112.55         92.35        13.83 o                         
  -4   9  -1        507.55        481.01        33.68 o                         
  -3   9  -1         14.80         26.78        12.05 o                         
  -2   9  -1        246.33        311.61        20.54 o                         
  -1   1   0       2104.21       1721.55       127.67 o                         
   0   1   0       1391.52       1154.87        56.51 o                         
   1   1   0       2325.29       2106.38       111.95 o                         
  -3   2   0       8433.98       8768.28       602.35 o                         
  -2   2   0       3332.32       2991.14       124.02 o                         
  -1   2   0       2368.05       2120.52        69.30 o                         
   0   2   0       3329.65       3067.11       163.60 o                         
   1   2   0       8449.93       8713.20       343.89 o                         
   2   2   0       2147.57       1928.27        73.29 o                         
  -5   3   0        509.69        486.27        23.72 o                         
  -4   3   0       1540.30       1489.41        98.38 o                         
  -3   3   0       2755.01       2683.23       107.29 o                         
  -2   3   0       8851.08       9365.51       355.87 o                         
  -1   3   0       8913.35       8836.27       304.41 o                         
   0   3   0       2642.45       2571.14       101.81 o                         
   1   3   0       6820.47       7065.78        94.54 o                         
   2   3   0       1096.88       1051.17        34.14 o                         
   3   3   0        373.47        353.26        10.84 o                         
  -7   4   0         25.96         27.35         7.69 o                         
  -6   4   0       2493.13       2733.57       156.80 o                         
  -5   4   0       2070.15       2289.38       124.27 o                         
  -4   4   0       1951.57       1931.20        70.66 o                         
  -3   4   0       6493.96       6342.56       224.59 o                         
  -2   4   0       1976.88       1679.54        54.37 o                         
  -1   4   0       1549.62       1456.64        16.65 o                         
   0   4   0       1820.66       1769.68        39.72 o                         
   1   4   0         46.83         51.76        10.42 o                         
   2   4   0        375.03        380.21        17.36 o                         
   3   4   0       2291.26       2255.65       106.50 o                         
   4   4   0       1520.69       1613.82        54.53 o                         
  -9   5   0        219.97        210.03         9.78 o                         
  -8   5   0        168.35        192.57        12.11 o                         
  -7   5   0       2486.26       2674.79        74.64 o                         
  -6   5   0       7559.08       9140.75       488.77 o                         
  -5   5   0        543.16        585.68        28.64 o                         
  -4   5   0         39.48         63.03        16.61 o                         
  -3   5   0       1301.65       1166.71        56.81 o                         
  -2   5   0        379.30        369.30        14.03 o                         
  -1   5   0       1921.71       2026.74       104.32 o                         
   0   5   0        558.26        586.87        36.63 o                         
   1   5   0        742.72        748.76        30.60 o                         
   2   5   0       1028.75       1020.39        60.63 o                         
   3   5   0         57.79         61.48        11.35 o                         
   4   5   0        165.65        148.06         9.91 o                         
  -9   6   0        595.12        567.29        54.38 o                         
  -8   6   0        312.90        351.06        32.79 o                         
  -7   6   0        713.07        784.99        46.17 o                         
  -6   6   0        218.78        236.90        13.84 o                         
  -5   6   0        672.09        681.43        23.74 o                         
  -4   6   0        343.99        338.09        16.96 o                         
  -3   6   0        378.49        355.80        23.69 o                         
  -2   6   0       2481.87       2588.95        21.69 o                         
  -1   6   0       7938.38       9108.21       174.61 o                         
   0   6   0        194.91        223.91        10.39 o                         
   1   6   0        841.22        889.55        77.85 o                         
   2   6   0        144.91        151.38        11.71 o                         
   3   6   0        134.17        131.76        25.10 o                         
  -9   7   0        869.60        912.31        34.23 o                         
  -8   7   0         43.76         44.73         9.35 o                         
  -7   7   0        347.57        423.01        32.32 o                         
  -6   7   0        795.97        839.07        28.58 o                         
  -5   7   0       1115.97       1116.06        61.56 o                         
  -4   7   0       2321.04       2244.98       184.54 o                         
  -3   7   0         29.93         23.31        13.93 o                         
  -2   7   0       2494.86       2528.32        18.43 o                         
  -1   7   0        615.43        686.68        30.22 o                         
   0   7   0        329.08        374.67        51.94 o                         
   1   7   0        602.30        608.27        34.81 o                         
   2   7   0        213.23        167.36        10.82 o                         
  -8   8   0        355.08        350.02        19.56 o                         
  -7   8   0        637.61        629.84        24.77 o                         
  -6   8   0        188.03        186.94        10.80 o                         
  -5   8   0         69.74         69.76        11.44 o                         
  -4   8   0       1428.38       1459.39       125.12 o                         
  -3   8   0        244.95        264.09        17.96 o                         
  -2   8   0        302.64        321.14        15.52 o                         
  -1   8   0         20.79         43.81        13.51 o                         
   0   8   0        372.41        366.98        32.96 o                         
  -7   9   0        188.07        146.60        19.33 o                         
  -6   9   0        137.35        114.62        12.46 o                         
  -5   9   0        161.40        154.57        11.24 o                         
  -4   9   0        198.91        202.77        14.43 o                         
  -3   9   0        588.89        584.80        19.01 o                         
  -2   9   0        900.69        874.39        17.72 o                         
  -1   1   1       1178.72        934.11        36.55 o                         
   0   1   1      13008.74      13856.56       808.09 o                         
   1   1   1        761.94        698.03        43.36 o                         
  -3   2   1        290.21        256.45        10.93 o                         
  -2   2   1      11384.33      11413.49       714.46 o                         
  -1   2   1       5248.24       4791.43       174.06 o                         
   0   2   1       5678.46       5599.57       352.79 o                         
   1   2   1       9216.58       9923.97       391.42 o                         
   2   2   1       6869.09       6844.02       246.68 o                         
  -5   3   1        202.64        214.06        17.61 o                         
  -4   3   1       2646.52       2547.35       217.62 o                         
  -3   3   1       5894.96       5748.70       235.06 o                         
  -2   3   1       1073.34       1030.56        29.41 o                         
  -1   3   1        512.60        461.43        11.57 o                         
   0   3   1       3888.08       3745.33       115.27 o                         
   1   3   1      23356.65      27741.03      1042.64 o                         
   2   3   1       1746.29       1644.43        28.06 o                         
   3   3   1       3020.82       2933.82        86.75 o                         
  -7   4   1       1781.03       1859.78        43.88 o                         
  -6   4   1       4192.64       4470.82       282.11 o                         
  -5   4   1       3220.04       3525.32       239.09 o                         
  -4   4   1        735.65        684.57        15.79 o                         
  -3   4   1       2237.67       2114.20        70.81 o                         
  -2   4   1        170.74        144.60         9.27 o                         
  -1   4   1       5230.09       4980.27        90.75 o                         
   0   4   1         63.28         50.03         9.64 o                         
   1   4   1       1896.14       1976.43        75.13 o                         
   2   4   1        162.65        145.04         9.74 o                         
   3   4   1         30.47         90.36        30.84 o                         
   4   4   1        320.77        324.64        10.64 o                         
  -9   5   1        550.90        471.73        13.22 o                         
  -8   5   1        190.70        224.06        15.09 o                         
  -7   5   1       1827.05       1990.59        88.43 o                         
  -6   5   1        180.42        203.87        12.51 o                         
  -5   5   1         28.56         44.88        10.00 o                         
  -4   5   1       2097.63       2043.06        15.34 o                         
  -3   5   1       2895.02       2817.02       177.20 o                         
  -2   5   1       2030.08       1838.58        78.48 o                         
  -1   5   1       3024.50       3132.74        91.96 o                         
   0   5   1       3779.16       4179.36       201.70 o                         
   1   5   1       1960.69       2097.84       112.23 o                         
   2   5   1        681.18        637.96        26.31 o                         
   3   5   1        666.79        650.30        32.86 o                         
   4   5   1        100.20         90.68         9.40 o                         
  -9   6   1          7.57         13.61         9.99 o                         
  -8   6   1        262.63        289.41        10.31 o                         
  -7   6   1         12.56         34.80         8.98 o                         
  -6   6   1       1755.25       1955.50       100.69 o                         
  -5   6   1        656.93        710.88        16.81 o                         
  -4   6   1       1305.08       1249.72        61.80 o                         
  -3   6   1       1728.52       1686.41        97.99 o                         
  -2   6   1       3138.16       3250.88        59.70 o                         
  -1   6   1       1482.12       1616.39        67.60 o                         
   0   6   1        489.46        497.62        42.64 o                         
   1   6   1       2094.34       2380.11       110.64 o                         
   2   6   1       1730.05       1815.17       124.51 o                         
   3   6   1         21.98         26.07         9.41 o                         
  -9   7   1        266.22        275.97        10.96 o                         
  -8   7   1        585.67        582.94        38.57 o                         
  -7   7   1        444.40        510.35        24.70 o                         
  -6   7   1        452.89        446.82        11.94 o                         
  -5   7   1       2851.92       2922.28       179.20 o                         
  -4   7   1        193.75        172.92        19.36 o                         
  -3   7   1       1313.91       1250.66        70.84 o                         
  -2   7   1       1950.62       2081.92        64.97 o                         
  -1   7   1        166.80        181.74        21.11 o                         
   0   7   1        837.09        952.70        79.84 o                         
   1   7   1        244.90        235.74        12.20 o                         
   2   7   1         44.95         15.54        13.06 o                         
  -8   8   1         98.02         96.75        13.89 o                         
  -7   8   1         21.46         14.58         9.63 o                         
  -6   8   1        885.36        901.74        67.46 o                         
  -5   8   1       2015.88       1906.27       159.10 o                         
  -4   8   1         36.89         27.44        17.09 o                         
  -3   8   1        410.34        447.66        28.71 o                         
  -2   8   1        258.38        258.95        15.19 o                         
  -1   8   1         17.91         12.77        16.04 o                         
   0   8   1        344.88        315.53        18.06 o                         
  -7   9   1        259.75        281.13        28.65 o                         
  -6   9   1         26.68         53.68         9.54 o                         
  -5   9   1        277.12        220.20        31.14 o                         
  -4   9   1        153.05        127.37        17.00 o                         
  -3   9   1        261.38        238.46        13.95 o                         
  -2   9   1         64.95         66.38        14.55 o                         
  -1   1   2       9014.79       8609.65       250.54 o                         
   0   1   2       3365.33       3192.99       189.26 o                         
   1   1   2       5982.43       5895.22        95.56 o                         
  -3   2   2       5798.13       5626.70       242.61 o                         
  -2   2   2       1775.23       1526.33        40.16 o                         
  -1   2   2      10623.74      10273.09       146.09 o                         
   0   2   2       5062.00       4776.07        52.75 o                         
   1   2   2       4524.46       4487.70       165.25 o                         
   2   2   2       3770.54       3816.53       176.42 o                         
  -5   3   2       2618.68       2656.13       121.10 o                         
  -4   3   2       4856.40       4610.54       321.36 o                         
  -3   3   2        404.55        361.18        22.66 o                         
  -2   3   2      11000.90      10890.37       555.18 o                         
  -1   3   2       1644.38       1405.88        16.14 o                         
   0   3   2      10839.77      12188.11       531.17 o                         
   1   3   2       2373.11       2288.25       115.20 o                         
   2   3   2       1149.37       1141.91        38.51 o                         
   3   3   2       2543.72       2648.92        42.21 o                         
  -7   4   2        133.19        130.23         7.36 o                         
  -6   4   2       2091.72       2164.76       147.98 o                         
  -5   4   2         79.89         91.49        14.08 o                         
  -4   4   2       6998.08       7177.81       322.04 o                         
  -3   4   2      13020.37      12706.68       573.73 o                         
  -2   4   2       8321.67       7985.68       191.69 o                         
  -1   4   2         14.24         15.29         8.89 o                         
   0   4   2       1481.48       1474.70        18.85 o                         
   1   4   2        745.87        765.16        43.40 o                         
   2   4   2        517.27        492.56        24.21 o                         
   3   4   2        587.07        559.30        26.41 o                         
   4   4   2        246.63        215.14        15.11 o                         
  -9   5   2        694.33        620.75        28.60 o                         
  -8   5   2        441.77        474.18        22.29 o                         
  -7   5   2       1382.37       1448.06        64.15 o                         
  -6   5   2         47.25         44.91         9.14 o                         
  -5   5   2       1043.21       1102.62        51.11 o                         
  -4   5   2        292.53        274.78        14.52 o                         
  -3   5   2       1947.03       1945.21       137.33 o                         
  -2   5   2       1748.40       1694.39        63.04 o                         
  -1   5   2       1151.43       1181.01        38.85 o                         
   0   5   2        148.03        154.50        13.50 o                         
   1   5   2       1607.27       1710.20       107.72 o                         
   2   5   2       2884.35       2894.76       221.80 o                         
   3   5   2       1424.85       1411.73        81.94 o                         
   4   5   2         36.64         22.38        11.39 o                         
  -9   6   2         95.23         74.20        10.06 o                         
  -8   6   2        308.36        292.67        11.39 o                         
  -7   6   2       1931.01       2084.52        77.35 o                         
  -6   6   2        311.31        324.87        18.06 o                         
  -5   6   2       2306.61       2448.79        92.24 o                         
  -4   6   2       3824.66       3715.66       166.08 o                         
  -3   6   2       1814.71       1815.41       123.62 o                         
  -2   6   2       1320.55       1259.48        56.29 o                         
  -1   6   2       1127.49       1257.64        16.63 o                         
   0   6   2        526.07        581.86        56.91 o                         
   1   6   2        136.57        138.79        18.04 o                         
   2   6   2        482.95        459.08        20.53 o                         
   3   6   2        422.82        330.73        27.57 o                         
  -9   7   2         90.26        108.38        19.27 o                         
  -8   7   2         19.01         26.62        16.32 o                         
  -7   7   2       1144.31       1294.81        66.71 o                         
  -6   7   2        750.89        787.37        26.51 o                         
  -5   7   2       2534.49       2506.32        39.90 o                         
  -4   7   2        684.24        647.39        55.24 o                         
  -3   7   2       2080.69       2032.65        94.08 o                         
  -2   7   2       1010.35       1060.38        21.76 o                         
  -1   7   2        349.89        360.63        11.63 o                         
   0   7   2        615.71        685.09        16.00 o                         
   1   7   2        247.63        232.93        38.11 o                         
   2   7   2        408.39        346.99        17.27 o                         
  -8   8   2        442.69        451.21        25.68 o                         
  -7   8   2        824.97        871.55        25.37 o                         
  -6   8   2       1441.89       1518.79        40.93 o                         
  -5   8   2         54.26         49.80        10.18 o                         
  -4   8   2         76.65         84.75        14.46 o                         
  -3   8   2        492.10        552.22        15.63 o                         
  -2   8   2         88.41         75.07        12.73 o                         
  -1   8   2        141.73        157.78        27.39 o                         
   0   8   2       1112.97       1260.94       170.25 o                         
  -7   9   2        143.39        118.49        11.96 o                         
  -6   9   2         22.17         37.87         8.84 o                         
  -5   9   2         61.78         48.56         9.91 o                         
  -4   9   2        261.80        305.43        17.12 o                         
  -3   9   2        236.94        184.15        17.82 o                         
  -2   9   2        480.39        464.24        36.95 o                         
  -1   1   3        709.88        563.59        29.50 o                         
   0   1   3      24530.92      27608.07      1505.12 o                         
   1   1   3       2082.19       1985.06        32.53 o                         
  -3   2   3       3580.37       3561.03       143.59 o                         
  -2   2   3       6059.13       5690.19       173.81 o                         
  -1   2   3      13297.84      12829.08       238.33 o                         
   0   2   3       3223.07       3223.88       148.56 o                         
   1   2   3       5666.53       5925.05       160.11 o                         
   2   2   3       8332.58       8839.02       288.28 o                         
  -5   3   3        395.78        415.86        19.68 o                         
  -4   3   3       1083.78       1051.08        47.94 o                         
  -3   3   3        715.51        599.07        24.43 o                         
  -2   3   3       9075.19       8122.27       348.69 o                         
  -1   3   3       4757.59       4469.72        46.18 o                         
   0   3   3       2101.74       1965.85        21.19 o                         
   1   3   3       2689.91       2532.15       103.22 o                         
   2   3   3        783.84        760.23        12.60 o                         
   3   3   3        364.15        353.27        14.97 o                         
  -7   4   3        624.36        622.90        11.18 o                         
  -6   4   3       1043.02       1053.12        77.13 o                         
  -5   4   3       3077.43       3249.56       198.13 o                         
  -4   4   3       2785.95       2569.46        91.48 o                         
  -3   4   3       4123.04       3946.23       183.22 o                         
  -2   4   3       5921.91       5609.86       129.21 o                         
  -1   4   3       2207.03       2010.89        35.97 o                         
   0   4   3       1901.72       1944.97        18.90 o                         
   1   4   3        175.54        183.47        21.64 o                         
   2   4   3         28.30         39.07        10.16 o                         
   3   4   3       4435.21       4322.08        85.38 o                         
   4   4   3       1139.46       1155.18        27.47 o                         
  -9   5   3         65.11         49.95        10.38 o                         
  -8   5   3        813.45        820.37        46.34 o                         
  -7   5   3       1115.95       1161.75        49.73 o                         
  -6   5   3       4745.24       5360.76       237.92 o                         
  -5   5   3        716.25        724.65        33.86 o                         
  -4   5   3        296.26        290.45        11.86 o                         
  -3   5   3        357.27        357.59        11.59 o                         
  -2   5   3       1067.77       1037.13        35.38 o                         
  -1   5   3        256.01        266.45        23.26 o                         
   0   5   3       3619.14       4021.91       157.17 o                         
   1   5   3        668.40        645.06        48.90 o                         
   2   5   3        954.35        930.53        63.56 o                         
   3   5   3        225.59        222.36        11.32 o                         
   4   5   3        466.52        407.15        26.90 o                         
  -9   6   3        241.30        233.23        23.31 o                         
  -8   6   3        562.70        628.69        18.86 o                         
  -7   6   3        173.97        193.21        18.71 o                         
  -6   6   3       1360.40       1446.89        59.70 o                         
  -5   6   3       1665.65       1662.54        60.00 o                         
  -4   6   3       1049.42        969.57        47.55 o                         
  -3   6   3        831.33        779.82        46.92 o                         
  -2   6   3       2381.12       2361.90       142.20 o                         
  -1   6   3       3269.76       3665.45       149.90 o                         
   0   6   3        373.66        399.72        14.50 o                         
   1   6   3       1049.28       1041.78       147.89 o                         
   2   6   3         89.43        105.49        19.36 o                         
   3   6   3         48.31         36.41        10.18 o                         
  -9   7   3        175.67        187.28        13.78 o                         
  -8   7   3        797.34        848.26        40.70 o                         
  -7   7   3        453.19        502.31        19.83 o                         
  -6   7   3         55.70         64.79         8.23 o                         
  -5   7   3        400.09        406.42         9.78 o                         
  -4   7   3       1318.60       1258.40       107.45 o                         
  -3   7   3        829.36        756.96        56.26 o                         
  -2   7   3       1059.47       1076.29        39.90 o                         
  -1   7   3       1739.37       1953.15        80.37 o                         
   0   7   3         40.62         41.68        17.73 o                         
   1   7   3        205.59        205.81        33.55 o                         
   2   7   3         18.77          6.01        14.18 o                         
  -8   8   3        594.71        705.71        52.38 o                         
  -7   8   3        455.37        497.80        23.97 o                         
  -6   8   3        146.98        159.11        15.09 o                         
  -5   8   3        480.09        418.25        37.87 o                         
  -4   8   3        458.91        460.70        49.10 o                         
  -3   8   3        208.75        245.37        14.37 o                         
  -2   8   3        647.90        712.95        19.42 o                         
  -1   8   3         87.82        104.92        14.49 o                         
   0   8   3        201.91        178.52        16.14 o                         
  -7   9   3        490.80        521.01        35.10 o                         
  -6   9   3        309.78        272.71        22.99 o                         
  -5   9   3         58.55         48.39        10.99 o                         
  -4   9   3        590.57        559.38        28.20 o                         
  -3   9   3       2092.33       2172.23       274.28 o                         
  -2   9   3        437.21        384.03        21.53 o                         
  -1   1   4      14110.46      14760.77       878.84 o                         
   0   1   4       3938.45       3372.88       145.95 o                         
   1   1   4       5319.28       5332.82       162.33 o                         
  -3   2   4       1230.80       1119.67        27.40 o                         
  -2   2   4       8299.40       7771.80        86.25 o                         
  -1   2   4       4125.61       3444.95        81.07 o                         
   0   2   4       6893.73       7075.68       309.21 o                         
   1   2   4       4148.75       4173.57       111.74 o                         
   2   2   4       3851.63       3759.81        54.08 o                         
  -5   3   4       5319.18       5819.00       208.36 o                         
  -4   3   4       2788.85       2490.64       114.58 o                         
  -3   3   4       3166.51       2830.22        77.54 o                         
  -2   3   4       1109.41       1053.61        55.34 o                         
  -1   3   4       3301.12       3033.37        68.37 o                         
   0   3   4       8749.77       9228.22       418.85 o                         
   1   3   4       5725.95       5727.01       287.98 o                         
   2   3   4       2689.30       2694.01        56.01 o                         
   3   3   4        271.23        260.12        10.43 o                         
  -7   4   4         28.37         32.62         9.98 o                         
  -6   4   4       4535.05       4892.25       222.66 o                         
  -5   4   4       1214.01       1232.33        79.22 o                         
  -4   4   4        484.50        424.74         9.56 o                         
  -3   4   4        470.25        409.63        10.07 o                         
  -2   4   4        156.62        123.23         8.78 o                         
  -1   4   4        701.77        635.40        10.78 o                         
   0   4   4       2917.59       2981.33        56.28 o                         
   1   4   4       3634.69       3935.13       241.96 o                         
   2   4   4        267.50        255.53        10.78 o                         
   3   4   4         53.54         49.49        10.22 o                         
   4   4   4       1345.96       1294.94        56.99 o                         
  -9   5   4        414.13        319.10        15.54 o                         
  -8   5   4        350.28        371.44        29.17 o                         
  -7   5   4        595.37        623.88        33.77 o                         
  -6   5   4        758.43        794.62        52.29 o                         
  -5   5   4        216.39        211.50        12.44 o                         
  -4   5   4       3531.22       3469.98        61.61 o                         
  -3   5   4       3321.33       3257.59        40.42 o                         
  -2   5   4        220.96        226.12        12.59 o                         
  -1   5   4       6494.86       6997.16        31.62 o                         
   0   5   4       5418.28       6382.95       386.13 o                         
   1   5   4        246.69        262.01        42.15 o                         
   2   5   4        360.06        337.36        21.13 o                         
   3   5   4        999.33        971.93        66.93 o                         
   4   5   4        310.36        232.50        23.98 o                         
  -9   6   4         55.31         76.78        15.87 o                         
  -8   6   4         55.83         63.41        10.74 o                         
  -7   6   4        302.13        299.78        18.24 o                         
  -6   6   4       1939.31       2105.41        45.71 o                         
  -5   6   4        450.36        461.94        21.78 o                         
  -4   6   4       1301.20       1270.76        19.95 o                         
  -3   6   4        716.55        702.47        37.96 o                         
  -2   6   4        357.15        360.97        20.39 o                         
  -1   6   4       1490.93       1638.50        40.09 o                         
   0   6   4        823.13        925.35        37.73 o                         
   1   6   4       2373.75       2266.78       256.02 o                         
   2   6   4        825.42        760.64        71.09 o                         
   3   6   4        188.45        154.18        14.49 o                         
  -9   7   4        127.43        111.43        11.14 o                         
  -8   7   4        905.09        930.29        29.83 o                         
  -7   7   4        183.58        200.16        11.27 o                         
  -6   7   4        835.65        879.98        39.95 o                         
  -5   7   4       1132.41       1100.28        27.39 o                         
  -4   7   4        830.80        749.66        64.30 o                         
  -3   7   4       2032.85       1949.85       101.71 o                         
  -2   7   4       1168.32       1241.31        15.85 o                         
  -1   7   4        748.01        792.28        58.35 o                         
   0   7   4        316.23        319.46        39.77 o                         
   1   7   4         13.36         19.40        19.10 o                         
   2   7   4         50.98         30.85        13.86 o                         
  -8   8   4        357.84        407.59        22.25 o                         
  -7   8   4        167.15        158.90        11.03 o                         
  -6   8   4        707.25        785.16        21.37 o                         
  -5   8   4        660.32        633.50        21.11 o                         
  -4   8   4        275.46        243.11        31.04 o                         
  -3   8   4        307.09        284.95        25.86 o                         
  -2   8   4         88.96         91.42        20.42 o                         
  -1   8   4         46.90         48.60        18.28 o                         
   0   8   4        186.92        219.66        51.83 o                         
  -7   9   4        101.54         99.34        13.15 o                         
  -6   9   4        560.91        493.61        28.69 o                         
  -5   9   4        218.14        141.40        12.99 o                         
  -4   9   4        396.11        402.58        45.98 o                         
  -3   9   4         48.60         38.20        16.19 o                         
  -2   9   4         23.01         33.58        16.03 o                         
  -1   1   5       2936.17       2499.75       182.93 o                         
   0   1   5       5469.29       4808.86        79.38 o                         
   1   1   5       2409.26       2230.30        53.47 o                         
  -3   2   5       6683.91       6637.15       102.02 o                         
  -2   2   5        939.10        816.65        26.43 o                         
  -1   2   5       2394.08       1970.17        36.87 o                         
   0   2   5        666.97        635.77        45.77 o                         
   1   2   5       6320.61       6292.90       270.64 o                         
   2   2   5       4757.29       4603.65       103.76 o                         
  -5   3   5       2085.39       2130.86        71.48 o                         
  -4   3   5       2480.90       2340.34        71.20 o                         
  -3   3   5       4385.85       3897.06       114.87 o                         
  -2   3   5       5545.15       4922.99       140.19 o                         
  -1   3   5       7599.76       7184.48       141.85 o                         
   0   3   5       8630.37       8792.54       333.63 o                         
   1   3   5        661.10        626.26        31.98 o                         
   2   3   5       2126.55       2168.44        36.74 o                         
   3   3   5       1001.09        993.87        20.58 o                         
  -7   4   5         37.31         42.20        10.07 o                         
  -6   4   5       1466.37       1554.88        80.68 o                         
  -5   4   5       2077.51       2154.98        93.46 o                         
  -4   4   5       5831.89       5770.63       140.41 o                         
  -3   4   5       3362.41       3083.10        95.86 o                         
  -2   4   5       1620.70       1401.32        17.41 o                         
  -1   4   5       1964.91       1897.03        26.82 o                         
   0   4   5         86.68         83.87        12.46 o                         
   1   4   5        140.59        163.52        18.15 o                         
   2   4   5       1623.90       1615.36        72.93 o                         
   3   4   5        103.26        113.36        15.09 o                         
   4   4   5        296.11        287.16        22.77 o                         
  -9   5   5        709.87        596.41        41.26 o                         
  -8   5   5        239.78        278.43        16.44 o                         
  -7   5   5        301.00        281.92        15.54 o                         
  -6   5   5        919.88        913.21        41.71 o                         
  -5   5   5        568.39        559.37        16.11 o                         
  -4   5   5       2257.77       2224.09        39.38 o                         
  -3   5   5       3071.19       3037.09        74.43 o                         
  -2   5   5       1314.43       1241.95        42.39 o                         
  -1   5   5        875.08        957.76        31.94 o                         
   0   5   5        727.04        766.42        67.94 o                         
   1   5   5       1303.42       1286.25       112.14 o                         
   2   5   5       1671.33       1523.01        77.16 o                         
   3   5   5        449.07        451.23        31.33 o                         
   4   5   5        583.00        512.52        18.72 o                         
  -9   6   5        136.56         76.13        15.83 o                         
  -8   6   5       1122.66       1163.37        62.66 o                         
  -7   6   5       1639.07       1736.59        75.90 o                         
  -6   6   5        548.18        588.79        29.27 o                         
  -5   6   5        418.30        419.28         9.94 o                         
  -4   6   5       5573.05       5782.11       130.57 o                         
  -3   6   5        279.30        262.21        12.08 o                         
  -2   6   5       2118.25       2056.67        93.74 o                         
  -1   6   5        307.05        356.90        16.04 o                         
   0   6   5       1363.04       1369.59       146.83 o                         
   1   6   5         90.42         89.68        11.44 o                         
   2   6   5        372.64        302.95        25.07 o                         
   3   6   5        333.13        260.31        13.99 o                         
  -9   7   5        378.31        355.33        19.39 o                         
  -8   7   5        126.55        117.10        10.84 o                         
  -7   7   5        632.48        711.77        25.71 o                         
  -6   7   5        140.24        152.97        16.48 o                         
  -5   7   5       2592.94       2520.24        15.69 o                         
  -4   7   5       1192.58       1195.15        80.58 o                         
  -3   7   5       1353.59       1331.54       109.56 o                         
  -2   7   5        612.89        630.29        16.14 o                         
  -1   7   5         16.08         22.09        15.35 o                         
   0   7   5        145.23        163.67        21.11 o                         
   1   7   5        786.60        713.40       108.14 o                         
   2   7   5        133.19         86.52        20.66 o                         
  -8   8   5        162.46        181.49        19.84 o                         
  -7   8   5       1068.29       1071.85        35.75 o                         
  -6   8   5        310.56        336.06        11.34 o                         
  -5   8   5        617.38        576.52        37.78 o                         
  -4   8   5         79.89         69.57        11.69 o                         
  -3   8   5        509.17        522.32        15.45 o                         
  -2   8   5         61.89         92.64        30.32 o                         
  -1   8   5         33.75         30.17        11.29 o                         
   0   8   5        977.54        922.32       141.64 o                         
  -7   9   5        246.28        218.98        15.58 o                         
  -6   9   5         34.49         36.61        18.47 o                         
  -5   9   5        156.35        118.82        12.41 o                         
  -4   9   5        218.33        216.70        17.65 o                         
  -3   9   5         55.23         72.19        20.02 o                         
  -2   9   5        488.60        465.64        23.27 o                         
   0   0   6       2223.98       1788.16        35.92 o                         
  -1   1   6       6183.87       5918.54       281.80 o                         
   0   1   6      11747.11      11134.39       187.55 o                         
   1   1   6       1319.03       1201.38        30.95 o                         
  -3   2   6        520.42        454.88        10.40 o                         
  -2   2   6       3739.91       3371.10        49.71 o                         
  -1   2   6       6444.75       5587.28       160.35 o                         
   0   2   6       1823.90       1761.29        82.29 o                         
   1   2   6       7046.78       6795.82       315.02 o                         
   2   2   6       4625.51       4456.27       104.79 o                         
  -5   3   6        358.64        406.94        11.47 o                         
  -4   3   6       1006.51        921.49        18.45 o                         
  -3   3   6       1510.37       1312.13        38.53 o                         
  -2   3   6      17265.52      17637.67       624.87 o                         
  -1   3   6       1426.53       1322.16        43.78 o                         
   0   3   6       1711.66       1618.17        86.50 o                         
   1   3   6        568.99        504.53        30.73 o                         
   2   3   6       2295.06       2260.38        85.28 o                         
   3   3   6        804.33        829.51        41.26 o                         
  -7   4   6       1968.61       1991.72        49.38 o                         
  -6   4   6        244.41        225.46         9.25 o                         
  -5   4   6        866.98        877.02        46.73 o                         
  -4   4   6       1981.87       1945.63        48.88 o                         
  -3   4   6        878.14        768.05        40.08 o                         
  -2   4   6       7452.73       6777.89       182.68 o                         
  -1   4   6        864.23        789.06        27.27 o                         
   0   4   6       1213.61       1223.68       104.27 o                         
   1   4   6        178.53        185.29        12.54 o                         
   2   4   6        381.80        346.36        35.26 o                         
   3   4   6       2120.99       2028.61        42.51 o                         
   4   4   6        287.65        297.39        16.06 o                         
  -9   5   6        134.44        112.94        12.34 o                         
  -8   5   6        349.02        382.31        18.95 o                         
  -7   5   6        593.43        596.26        40.05 o                         
  -6   5   6        676.23        689.64        30.98 o                         
  -5   5   6       2696.68       2765.96        65.69 o                         
  -4   5   6         17.86         14.40        11.47 o                         
  -3   5   6        595.47        536.79        16.26 o                         
  -2   5   6        873.03        845.33        48.75 o                         
  -1   5   6        754.18        734.28        14.59 o                         
   0   5   6        944.26       1005.46       115.42 o                         
   1   5   6        670.44        688.88        78.80 o                         
   2   5   6       1066.33        945.68        59.54 o                         
   3   5   6       1442.51       1350.99        24.85 o                         
   4   5   6        573.13        442.81        41.44 o                         
  -9   6   6        905.01        852.91        66.69 o                         
  -8   6   6        220.47        208.63        12.84 o                         
  -7   6   6        512.51        551.71        20.15 o                         
  -6   6   6        420.45        423.18        10.78 o                         
  -5   6   6       1291.85       1327.08        14.43 o                         
  -4   6   6        317.24        310.10        11.01 o                         
  -3   6   6        668.96        593.40        31.73 o                         
  -2   6   6        733.22        718.25        37.24 o                         
  -1   6   6       1314.67       1413.07        24.17 o                         
   0   6   6       2098.77       2243.03       305.42 o                         
   1   6   6        465.71        436.25        63.53 o                         
   2   6   6        224.48        187.58        13.92 o                         
   3   6   6         45.63         24.99        27.31 o                         
  -8   7   6       1237.89       1104.36        29.32 o                         
  -7   7   6        303.04        318.11        21.41 o                         
  -6   7   6        293.05        322.46        14.13 o                         
  -5   7   6        274.01        254.50        11.03 o                         
  -4   7   6       1758.30       1637.59        81.91 o                         
  -3   7   6        310.74        279.84        27.09 o                         
  -2   7   6        471.96        485.77        15.46 o                         
  -1   7   6        427.10        468.31        72.97 o                         
   0   7   6        278.09        303.16        50.88 o                         
   1   7   6         92.35        107.88        15.03 o                         
  -8   8   6        713.24        733.22        56.45 o                         
  -7   8   6        133.58        122.59         9.42 o                         
  -6   8   6        225.69        212.08        12.00 o                         
  -5   8   6        346.84        359.99        13.65 o                         
  -4   8   6        420.22        386.80        46.40 o                         
  -3   8   6        665.37        658.72        18.40 o                         
  -2   8   6        858.71        926.43       103.25 o                         
  -1   8   6        261.18        278.30        39.79 o                         
   0   8   6        375.76        286.85        52.47 o                         
  -6   9   6        227.92        204.53        15.91 o                         
  -5   9   6        186.90        151.83        24.17 o                         
  -4   9   6        517.53        477.97        58.63 o                         
  -3   9   6       1546.96       1560.02        58.94 o                         
  -1   1   7       4491.04       4000.19       207.89 o                         
   0   1   7       4743.16       4091.97        44.03 o                         
   1   1   7       7214.53       7108.85       169.96 o                         
  -3   2   7       1006.49        933.41        16.52 o                         
  -2   2   7       5113.98       4557.54       229.17 o                         
  -1   2   7        892.97        784.35        25.41 o                         
   0   2   7       2279.27       2129.83       101.75 o                         
   1   2   7        441.40        381.71        21.13 o                         
   2   2   7         94.90        119.94        18.19 o                         
  -5   3   7       5876.62       6111.46       273.80 o                         
  -4   3   7       1995.06       2030.59        34.99 o                         
  -3   3   7       4188.45       3865.72        81.54 o                         
  -2   3   7        126.95         98.58         9.38 o                         
  -1   3   7       2707.87       2350.49        90.99 o                         
   0   3   7       2457.22       2200.54       166.50 o                         
   1   3   7        314.00        333.08        26.92 o                         
   2   3   7       1383.77       1314.72       104.87 o                         
   3   3   7        705.05        694.99        34.33 o                         
  -7   4   7        139.07        123.67         9.55 o                         
  -6   4   7       2665.46       2667.01       114.59 o                         
  -5   4   7        899.56        926.71        37.69 o                         
  -4   4   7        233.20        237.13        16.72 o                         
  -3   4   7        274.50        288.19        13.33 o                         
  -2   4   7       3243.19       3189.31        93.57 o                         
  -1   4   7       2378.73       2278.10       140.70 o                         
   0   4   7       6412.71       6721.22       893.40 o                         
   1   4   7       2655.19       2650.32       224.46 o                         
   2   4   7       1751.97       1689.39        76.66 o                         
   3   4   7        356.29        326.67        30.92 o                         
   4   4   7        509.24        490.43        17.24 o                         
  -9   5   7        181.26        135.76        12.50 o                         
  -8   5   7        224.79        212.38        11.65 o                         
  -7   5   7        179.26        178.90        11.14 o                         
  -6   5   7       1051.11       1048.54        51.76 o                         
  -5   5   7        138.51        152.33        15.45 o                         
  -4   5   7       3574.63       3506.73        92.47 o                         
  -3   5   7       2229.82       2196.88        36.15 o                         
  -2   5   7        892.55        793.84        27.73 o                         
  -1   5   7       2065.08       2051.06       178.10 o                         
   0   5   7       2242.60       2321.54       351.78 o                         
   1   5   7        442.67        460.53        60.39 o                         
   2   5   7       1421.30       1359.99        55.68 o                         
   3   5   7        410.67        365.16        38.41 o                         
   4   5   7        507.07        360.84        14.42 o                         
  -9   6   7         19.25         35.18        19.47 o                         
  -8   6   7         83.04         81.56         9.93 o                         
  -7   6   7       1188.78       1199.08        44.62 o                         
  -6   6   7        772.77        797.48        11.47 o                         
  -5   6   7       1329.59       1200.19        27.00 o                         
  -4   6   7        118.89        142.70        11.62 o                         
  -3   6   7        279.64        273.20        10.95 o                         
  -2   6   7        652.85        616.72        51.67 o                         
  -1   6   7       2065.54       2131.65       332.04 o                         
   0   6   7       1480.22       1420.30       216.87 o                         
   1   6   7       1260.89       1232.05       124.26 o                         
   2   6   7         34.17         56.35        14.07 o                         
   3   6   7        366.03        211.22        19.88 o                         
  -8   7   7        550.22        534.85        37.75 o                         
  -7   7   7         90.22        119.53        14.35 o                         
  -6   7   7        739.15        794.85        20.67 o                         
  -5   7   7         45.62         60.97         9.91 o                         
  -4   7   7        298.42        298.93        23.01 o                         
  -3   7   7       1376.38       1238.54        47.05 o                         
  -2   7   7        390.23        427.57        16.27 o                         
  -1   7   7       1067.81       1127.09       161.79 o                         
   0   7   7         14.61         20.24        12.50 o                         
   1   7   7         36.74         27.14        14.49 o                         
  -7   8   7        178.65        165.08        15.94 o                         
  -6   8   7        149.57        118.96        13.82 o                         
  -5   8   7        120.82        101.84        12.83 o                         
  -4   8   7        332.47        283.56        25.38 o                         
  -3   8   7        487.24        456.73        48.62 o                         
  -2   8   7         17.95         66.68        14.28 o                         
  -1   8   7        119.41        101.57        30.07 o                         
  -6   9   7       1094.14       1011.88        27.99 o                         
  -5   9   7        203.62        160.96        15.58 o                         
  -4   9   7        724.60        613.06        80.70 o                         
  -3   9   7         13.99         45.97        18.91 o                         
  -1   1   8       7313.88       7189.04       366.72 o                         
   0   1   8       1636.69       1351.97        26.90 o                         
   1   1   8       1375.83       1239.09        19.00 o                         
  -3   2   8       6125.78       5904.57       130.56 o                         
  -2   2   8       2576.72       2279.29       112.69 o                         
  -1   2   8        943.69        811.15        35.03 o                         
   0   2   8       1602.02       1576.13        70.95 o                         
   1   2   8       2125.65       1891.52       110.92 o                         
   2   2   8       2428.00       2477.05        51.36 o                         
  -5   3   8        540.89        506.13        32.83 o                         
  -4   3   8       1781.05       1763.88        57.94 o                         
  -3   3   8       4525.01       4323.10        24.21 o                         
  -2   3   8         15.78         15.28         6.77 o                         
  -1   3   8       5950.08       5378.97       140.76 o                         
   0   3   8       3026.70       3172.89       198.22 o                         
   1   3   8        517.08        486.38        25.33 o                         
   2   3   8       1609.32       1457.45        99.62 o                         
   3   3   8        885.69        817.87        62.93 o                         
  -7   4   8          7.67         27.98        12.27 o                         
  -6   4   8        580.51        616.65        47.07 o                         
  -5   4   8       2834.10       2998.89       136.60 o                         
  -4   4   8        877.08        817.72        49.42 o                         
  -3   4   8        647.49        606.30        27.29 o                         
  -2   4   8         85.40         79.30        11.28 o                         
  -1   4   8       2512.88       2370.90       152.12 o                         
   0   4   8        173.01        191.13        29.81 o                         
   1   4   8        127.03        113.31        14.98 o                         
   2   4   8       1423.44       1342.49       101.18 o                         
   3   4   8        111.05        111.08        14.82 o                         
   4   4   8        368.60        333.33        12.44 o                         
  -8   5   8         67.10         87.35        16.19 o                         
  -7   5   8        109.01         96.83        11.82 o                         
  -6   5   8       1135.32       1084.95        52.15 o                         
  -5   5   8       2761.75       2789.69        89.68 o                         
  -4   5   8       2797.51       2752.01        55.23 o                         
  -3   5   8       2462.18       2364.26        76.12 o                         
  -2   5   8        482.05        434.14        38.88 o                         
  -1   5   8       2854.15       2837.57       263.31 o                         
   0   5   8        310.12        342.41        61.95 o                         
   1   5   8        360.88        314.17        36.69 o                         
   2   5   8        527.77        529.77        42.85 o                         
   3   5   8         18.74         21.84        14.68 o                         
  -8   6   8       1298.64       1249.94       100.51 o                         
  -7   6   8        633.48        625.30        33.18 o                         
  -6   6   8        276.16        263.49        12.13 o                         
  -5   6   8        397.84        365.75        10.43 o                         
  -4   6   8       3227.00       3222.58        88.24 o                         
  -3   6   8        614.53        596.78        22.09 o                         
  -2   6   8       1984.53       1769.84       179.82 o                         
  -1   6   8        340.47        316.68        54.47 o                         
   0   6   8        929.20        878.35       169.18 o                         
   1   6   8         42.84         41.59        11.97 o                         
   2   6   8        107.01         83.10        13.44 o                         
  -8   7   8        367.79        338.47        13.04 o                         
  -7   7   8         88.39         96.19         9.61 o                         
  -6   7   8        293.03        304.15        12.11 o                         
  -5   7   8        764.07        763.52        21.85 o                         
  -4   7   8       1253.78       1291.60        24.01 o                         
  -3   7   8        366.24        346.88        27.56 o                         
  -2   7   8        248.09        262.72        47.72 o                         
  -1   7   8         93.24         75.66        12.29 o                         
   0   7   8        394.27        363.35        53.00 o                         
   1   7   8       1100.10        971.57       127.02 o                         
  -7   8   8        439.33        425.22        12.44 o                         
  -6   8   8        296.91        274.37        14.87 o                         
  -5   8   8        415.22        351.67        15.33 o                         
  -4   8   8        274.93        259.44        27.24 o                         
  -3   8   8        372.22        347.08        25.14 o                         
  -2   8   8         31.71          9.51        12.29 o                         
  -1   8   8        148.19        143.11        30.91 o                         
   0   0   9       5011.51       4942.55        51.16 o                         
  -1   1   9       4640.75       4302.83       244.25 o                         
   0   1   9        492.74        413.09        19.03 o                         
   1   1   9       3206.90       2909.73       113.10 o                         
  -3   2   9       3888.58       4052.80       196.15 o                         
  -2   2   9       3316.59       2798.47       126.64 o                         
  -1   2   9       6761.76       6020.19       344.66 o                         
   0   2   9       2804.60       2522.02        91.10 o                         
   1   2   9       3140.44       3082.47       134.49 o                         
   2   2   9       2021.99       2133.34        84.00 o                         
  -5   3   9        559.95        562.85        17.36 o                         
  -4   3   9        639.77        615.14        44.21 o                         
  -3   3   9        185.78        170.59        14.50 o                         
  -2   3   9       2850.82       2706.17        76.61 o                         
  -1   3   9        980.99        901.13        32.72 o                         
   0   3   9        125.54        138.37        12.59 o                         
   1   3   9        716.36        673.86        50.78 o                         
   2   3   9       2423.78       2302.36       154.10 o                         
   3   3   9       1331.29       1281.34       106.86 o                         
  -7   4   9       1396.97       1305.66        72.34 o                         
  -6   4   9        105.78        115.31         9.43 o                         
  -5   4   9        454.03        461.77        12.05 o                         
  -4   4   9       1199.73       1135.18        23.80 o                         
  -3   4   9       1914.94       1722.22        39.60 o                         
  -2   4   9       2504.97       2316.05        92.93 o                         
  -1   4   9        645.52        603.89        32.40 o                         
   0   4   9       1171.07       1197.84       141.68 o                         
   1   4   9        216.98        180.48        17.03 o                         
   2   4   9         84.88         81.52        12.45 o                         
   3   4   9       1044.66        985.93        68.57 o                         
   4   4   9        542.01        430.59        27.85 o                         
  -8   5   9        326.84        282.64        19.55 o                         
  -7   5   9          8.56         -9.58        11.47 o                         
  -6   5   9       1117.25       1070.52        49.95 o                         
  -5   5   9       1176.96       1180.85        67.80 o                         
  -4   5   9        198.25        211.95        15.14 o                         
  -3   5   9        535.32        507.43        43.58 o                         
  -2   5   9       3338.07       3178.21       270.09 o                         
  -1   5   9        516.33        475.72        41.51 o                         
   0   5   9        185.59        184.09        31.19 o                         
   1   5   9        829.04        696.49        70.20 o                         
   2   5   9         62.44         69.88        18.40 o                         
   3   5   9        614.10        487.77        37.65 o                         
  -8   6   9        159.07        165.57        16.76 o                         
  -7   6   9        462.85        427.47        29.64 o                         
  -6   6   9         14.27         34.23        12.59 o                         
  -5   6   9       1243.58       1190.02        13.07 o                         
  -4   6   9         90.05         97.13        12.50 o                         
  -3   6   9        567.49        468.52        56.48 o                         
  -2   6   9         97.32         90.31        14.17 o                         
  -1   6   9        570.45        535.49       104.26 o                         
   0   6   9       1283.49       1164.79       213.22 o                         
   1   6   9        241.45        226.18        30.42 o                         
   2   6   9        115.84         83.44        18.17 o                         
  -8   7   9        831.25        822.85        64.52 o                         
  -7   7   9        500.23        507.82        21.80 o                         
  -6   7   9        124.05        114.45        13.12 o                         
  -5   7   9        239.25        252.07        13.61 o                         
  -4   7   9       1181.73       1154.99        58.57 o                         
  -3   7   9         38.58         32.73        11.15 o                         
  -2   7   9         50.11         76.52        28.30 o                         
  -1   7   9         19.49         12.52        16.72 o                         
   0   7   9        686.18        760.45       144.60 o                         
   1   7   9        390.10        215.67        29.30 o                         
  -7   8   9         13.79         10.99        11.38 o                         
  -6   8   9        142.41        131.07        12.87 o                         
  -5   8   9         85.38         66.74        11.10 o                         
  -4   8   9       1421.58       1230.49       152.55 o                         
  -3   8   9        801.97        665.46        87.96 o                         
  -2   8   9        708.50        659.12       109.64 o                         
  -1   8   9        267.00        223.31        45.87 o                         
  -1   1  10       1189.04       1026.08        69.50 o                         
   0   1  10       1495.56       1261.39        33.11 o                         
   1   1  10       4464.02       4408.19       224.62 o                         
  -3   2  10        159.21        163.99        10.86 o                         
  -2   2  10       6894.19       7013.65       309.47 o                         
  -1   2  10       1035.70        925.26        74.40 o                         
   0   2  10        904.90        884.20        40.67 o                         
   1   2  10        435.92        438.99        22.39 o                         
   2   2  10        360.06        330.55        16.66 o                         
  -5   3  10       3653.64       3670.71       187.69 o                         
  -4   3  10        449.75        476.18        30.29 o                         
  -3   3  10       1369.34       1273.17        15.97 o                         
  -2   3  10        412.84        374.25        15.16 o                         
  -1   3  10       2223.62       2112.02        76.82 o                         
   0   3  10        299.76        312.74        12.54 o                         
   1   3  10        918.18        921.15        57.87 o                         
   2   3  10        322.94        300.65        29.43 o                         
   3   3  10       2687.07       2498.18       263.30 o                         
  -7   4  10         14.90        -11.26        13.52 o                         
  -6   4  10        193.83        198.60        25.17 o                         
  -5   4  10        722.30        706.34        32.71 o                         
  -4   4  10         60.50         64.27         9.58 o                         
  -3   4  10        257.52        229.30        12.59 o                         
  -2   4  10        670.00        588.60        17.38 o                         
  -1   4  10       5725.99       5680.07       325.74 o                         
   0   4  10       2597.30       2545.64       332.01 o                         
   1   4  10        184.80        150.22        17.91 o                         
   2   4  10       1767.42       1489.87       109.66 o                         
   3   4  10        700.04        588.14        42.55 o                         
   4   4  10          2.90         -4.51        11.19 o                         
  -8   5  10        173.30        202.47        20.48 o                         
  -7   5  10        335.45        303.26        33.74 o                         
  -6   5  10        163.45        180.91        11.17 o                         
  -5   5  10         26.46         24.28         8.74 o                         
  -4   5  10       3077.01       2945.86       122.63 o                         
  -3   5  10        995.05        953.73        75.84 o                         
  -2   5  10        788.73        744.21        53.84 o                         
  -1   5  10        632.44        593.42        59.72 o                         
   0   5  10       1622.37       1482.42       231.95 o                         
   1   5  10       1356.81       1270.24       165.69 o                         
   2   5  10        589.73        478.40        61.78 o                         
   3   5  10        157.58        117.54        12.24 o                         
  -8   6  10         31.93         32.93        13.74 o                         
  -7   6  10        632.60        618.93        82.17 o                         
  -6   6  10        423.93        416.67        21.28 o                         
  -5   6  10        589.15        581.95        50.79 o                         
  -4   6  10        479.87        401.32        35.83 o                         
  -3   6  10        173.03        160.45        19.30 o                         
  -2   6  10         10.43          8.98        10.80 o                         
  -1   6  10        563.51        558.33       104.34 o                         
   0   6  10        402.50        366.19        89.65 o                         
   1   6  10        279.37        225.31        51.90 o                         
   2   6  10        255.64        218.78        61.14 o                         
  -7   7  10        506.71        492.65        20.87 o                         
  -6   7  10         75.62         78.90        10.76 o                         
  -5   7  10        335.90        318.03        11.52 o                         
  -4   7  10         69.27         71.68        11.79 o                         
  -3   7  10        293.43        253.81        38.01 o                         
  -2   7  10        933.35        909.73       197.59 o                         
  -1   7  10        437.67        410.54        77.09 o                         
   0   7  10        196.99        165.72        23.16 o                         
  -6   8  10         33.91         23.45        10.62 o                         
  -5   8  10        284.75        247.18        33.52 o                         
  -4   8  10        315.31        240.38        43.49 o                         
  -3   8  10        680.30        582.32        91.08 o                         
  -2   8  10        109.62         72.72        33.64 o                         
  -1   1  11       4369.95       4298.44       240.41 o                         
   0   1  11        151.69        135.73        12.76 o                         
   1   1  11       3192.14       3081.66       213.40 o                         
  -3   2  11        677.00        660.32        26.84 o                         
  -2   2  11       2126.14       2004.99        79.76 o                         
  -1   2  11        211.49        214.74        21.01 o                         
   0   2  11       1486.29       1443.58        57.19 o                         
   1   2  11        551.50        507.01        29.12 o                         
   2   2  11       1318.95       1269.98        71.75 o                         
  -5   3  11          4.42         12.79         9.94 o                         
  -4   3  11       1700.64       1704.82        87.24 o                         
  -3   3  11        943.92        867.16        16.12 o                         
  -2   3  11       1470.53       1417.45        51.85 o                         
  -1   3  11       1427.40       1348.29        49.66 o                         
   0   3  11        170.98        197.49        11.00 o                         
   1   3  11        827.16        793.80        65.63 o                         
   2   3  11        557.00        476.72        47.86 o                         
   3   3  11        826.40        816.71        86.90 o                         
  -7   4  11         16.88         17.57        15.57 o                         
  -6   4  11        459.92        480.00        33.04 o                         
  -5   4  11       1809.75       1728.36        74.93 o                         
  -4   4  11        426.27        382.56        31.35 o                         
  -3   4  11       1306.63       1244.93        94.50 o                         
  -2   4  11        947.71        888.66        15.74 o                         
  -1   4  11       1570.25       1523.21        53.17 o                         
   0   4  11        235.65        217.39        11.02 o                         
   1   4  11        387.63        368.60        32.14 o                         
   2   4  11        766.53        721.21        64.50 o                         
   3   4  11        167.76        146.96        16.66 o                         
   4   4  11        142.70        119.59        20.60 o                         
  -8   5  11         97.49         85.25        12.03 o                         
  -7   5  11        235.09        195.17        13.84 o                         
  -6   5  11        415.36        436.92        26.76 o                         
  -5   5  11       3670.99       3769.67       118.27 o                         
  -4   5  11        966.35        943.41        21.67 o                         
  -3   5  11        241.05        225.07        12.60 o                         
  -2   5  11        836.33        766.61        57.60 o                         
  -1   5  11       3187.58       3009.22       276.12 o                         
   0   5  11         82.15         78.73         9.19 o                         
   1   5  11         90.38        117.31        28.01 o                         
   2   5  11        242.18        189.88        23.23 o                         
   3   5  11        167.74        142.35        14.82 o                         
  -7   6  11        253.73        264.88        30.09 o                         
  -6   6  11        328.89        298.25        11.70 o                         
  -5   6  11       1056.39       1024.55        47.64 o                         
  -4   6  11       1048.35       1018.21        66.83 o                         
  -3   6  11       1407.67       1272.36       130.79 o                         
  -2   6  11        533.40        545.03        63.30 o                         
  -1   6  11        110.39        103.36        13.57 o                         
   0   6  11        699.66        677.87       131.53 o                         
   1   6  11         67.78         33.61        16.03 o                         
  -7   7  11         47.88         40.44        20.88 o                         
  -6   7  11        134.32        144.97        41.08 o                         
  -5   7  11         18.30         22.46        11.19 o                         
  -4   7  11        425.68        380.88        47.15 o                         
  -3   7  11        268.68        234.43        39.40 o                         
  -2   7  11        118.71         91.51        20.09 o                         
  -1   7  11        139.22         97.38        32.92 o                         
   0   7  11        903.65        729.48       159.03 o                         
  -5   8  11        397.16        368.44        55.74 o                         
  -4   8  11         51.61         49.76        10.85 o                         
  -3   8  11        436.22        400.62        75.50 o                         
   0   0  12       4638.49       4792.90        46.94 o                         
  -1   1  12        590.82        573.80        26.35 o                         
   0   1  12       1448.86       1365.57        70.03 o                         
   1   1  12       4463.70       4388.82       226.57 o                         
  -3   2  12       4060.10       3947.99       129.53 o                         
  -2   2  12        827.41        755.23        19.96 o                         
  -1   2  12       2204.95       2123.52       126.15 o                         
   0   2  12       1966.44       1858.91        83.47 o                         
   1   2  12       1745.54       1630.41        94.05 o                         
   2   2  12         47.97         45.28        10.12 o                         
  -5   3  12        946.02       1001.50        54.52 o                         
  -4   3  12        234.31        225.00         9.79 o                         
  -3   3  12        189.66        187.34        11.67 o                         
  -2   3  12         74.98        102.15        16.64 o                         
  -1   3  12        557.25        494.35        28.72 o                         
   0   3  12        422.93        431.93        21.74 o                         
   1   3  12        286.33        256.83        31.64 o                         
   2   3  12       2066.31       1966.94       178.32 o                         
   3   3  12        896.76        775.64        62.31 o                         
  -7   4  12        126.52        130.96        17.32 o                         
  -6   4  12        368.70        363.93        48.41 o                         
  -5   4  12        220.42        214.18        12.81 o                         
  -4   4  12        347.20        315.31        11.76 o                         
  -3   4  12        523.95        494.92        12.85 o                         
  -2   4  12       1015.62        927.67        26.84 o                         
  -1   4  12       1032.01       1038.74        45.31 o                         
   0   4  12       1196.19       1058.25        82.87 o                         
   1   4  12         23.33         14.83         8.55 o                         
   2   4  12         13.92          1.72        11.28 o                         
   3   4  12          5.49         13.53        10.06 o                         
  -7   5  12        202.08        166.34        26.82 o                         
  -6   5  12        885.23        929.62        53.76 o                         
  -5   5  12        107.51        109.13        16.35 o                         
  -4   5  12        105.50         95.55        10.94 o                         
  -3   5  12        801.33        738.27        33.09 o                         
  -2   5  12        891.27        798.37        38.57 o                         
  -1   5  12         99.69        102.23         9.46 o                         
   0   5  12         78.55         70.25        16.58 o                         
   1   5  12        226.74        188.63        20.30 o                         
   2   5  12         55.57         44.04         9.59 o                         
  -7   6  12         32.88         58.52        16.05 o                         
  -6   6  12        544.66        484.99        22.41 o                         
  -5   6  12        987.11        915.53        16.45 o                         
  -4   6  12        125.49        127.61        12.02 o                         
  -3   6  12        266.46        249.08        19.92 o                         
  -2   6  12        137.50        152.33        31.08 o                         
  -1   6  12        708.87        675.05       131.59 o                         
   0   6  12        168.96        137.26        35.98 o                         
   1   6  12         21.78         31.28        14.54 o                         
  -6   7  12        100.34        106.93        24.74 o                         
  -5   7  12         31.16         25.96        11.60 o                         
  -4   7  12        876.64        727.95        62.59 o                         
  -3   7  12        422.60        338.96        55.66 o                         
  -2   7  12        132.60         99.38        36.04 o                         
  -1   7  12        340.09        336.23        65.84 o                         
  -1   1  13        443.61        423.72        19.93 o                         
   0   1  13        304.86        278.44        15.64 o                         
   1   1  13        576.27        532.40        20.10 o                         
  -3   2  13       1481.42       1415.99        60.88 o                         
  -2   2  13       3579.03       3491.79       166.07 o                         
  -1   2  13        169.97        165.65        11.80 o                         
   0   2  13         63.78         56.06        11.54 o                         
   1   2  13        499.77        484.06        36.62 o                         
   2   2  13        366.49        359.92        11.27 o                         
  -5   3  13        659.74        675.80        43.54 o                         
  -4   3  13        691.08        683.96        34.65 o                         
  -3   3  13        654.19        586.92        14.88 o                         
  -2   3  13        192.02        166.91        15.43 o                         
  -1   3  13       1130.36       1106.63        52.87 o                         
   0   3  13       1698.77       1726.68        87.19 o                         
   1   3  13       1500.32       1420.61       138.98 o                         
   2   3  13        577.79        557.85        56.66 o                         
   3   3  13       1236.93       1122.90       110.06 o                         
  -7   4  13         27.54         27.42        20.09 o                         
  -6   4  13        298.16        264.80        12.41 o                         
  -5   4  13        184.92        181.41        14.23 o                         
  -4   4  13          7.69         20.11         8.99 o                         
  -3   4  13         44.62         37.95        12.91 o                         
  -2   4  13        775.90        742.48        25.04 o                         
  -1   4  13       3539.84       3329.38        98.12 o                         
   0   4  13        398.24        361.90        29.59 o                         
   1   4  13        743.39        650.20        57.03 o                         
   2   4  13       1195.28        984.77        88.62 o                         
   3   4  13        699.47        507.82        47.58 o                         
  -7   5  13        158.98        130.93        14.14 o                         
  -6   5  13         11.49         23.17        11.62 o                         
  -5   5  13         14.79         34.36        11.56 o                         
  -4   5  13       2230.31       2232.86        85.03 o                         
  -3   5  13         79.79         83.87        17.84 o                         
  -2   5  13        441.35        423.97        29.89 o                         
  -1   5  13        194.88        183.82        12.22 o                         
   0   5  13        176.57        189.03        32.82 o                         
   1   5  13        509.59        408.67        62.24 o                         
   2   5  13         35.77          3.43        16.55 o                         
  -6   6  13         68.38         51.21        10.48 o                         
  -5   6  13        151.27        111.79        11.91 o                         
  -4   6  13        496.72        442.71        17.79 o                         
  -3   6  13         47.97         28.49        11.08 o                         
  -2   6  13         28.13         27.77        10.54 o                         
  -1   6  13         40.88         18.26        23.49 o                         
   0   6  13         47.91         62.67        26.14 o                         
  -5   7  13        481.02        421.50        17.46 o                         
  -4   7  13        168.36        131.61        16.79 o                         
  -3   7  13        226.70        185.76        19.21 o                         
  -2   7  13        580.71        524.58        99.88 o                         
  -1   1  14       1582.82       1565.41        43.90 o                         
   0   1  14        156.96        161.97        11.24 o                         
   1   1  14       1518.13       1449.87        73.09 o                         
  -3   2  14         17.99         19.03        10.94 o                         
  -2   2  14       1405.32       1265.14       135.68 o                         
  -1   2  14       1283.40       1281.58        75.91 o                         
   0   2  14        492.50        438.90        20.39 o                         
   1   2  14        389.88        387.41        23.83 o                         
   2   2  14        339.14        309.56        18.70 o                         
  -5   3  14         30.87         42.49        14.03 o                         
  -4   3  14        442.63        372.06        12.64 o                         
  -3   3  14        135.75        129.60        22.02 o                         
  -2   3  14       1346.00       1226.84        18.45 o                         
  -1   3  14        140.38        143.31        11.09 o                         
   0   3  14        247.98        229.64        12.33 o                         
   1   3  14        685.20        580.83        12.98 o                         
   2   3  14         20.80         17.73        10.75 o                         
   3   3  14        477.81        395.44        29.45 o                         
  -7   4  14        106.25         84.71        14.82 o                         
  -6   4  14        425.39        349.14        20.93 o                         
  -5   4  14        219.85        187.54        16.73 o                         
  -4   4  14       1454.07       1420.33        17.43 o                         
  -3   4  14       1389.20       1200.85        25.26 o                         
  -2   4  14        911.79        824.38        34.51 o                         
  -1   4  14        291.70        268.56        16.25 o                         
   0   4  14        242.46        205.33        15.04 o                         
   1   4  14        647.60        582.22        61.21 o                         
   2   4  14        331.48        240.03        10.89 o                         
   3   4  14        173.99        148.22        27.97 o                         
  -6   5  14        136.20        153.02        16.24 o                         
  -5   5  14       1845.42       1765.80        90.85 o                         
  -4   5  14        170.06        143.98        16.25 o                         
  -3   5  14        100.01        100.30        13.60 o                         
  -2   5  14       1219.25       1193.17        69.73 o                         
  -1   5  14       1048.65        974.37        52.37 o                         
   0   5  14         49.92         31.36        11.29 o                         
   1   5  14        204.88        131.49        12.78 o                         
  -6   6  14        225.19        169.20        14.60 o                         
  -5   6  14        562.76        454.76        94.98 o                         
  -4   6  14         23.44         33.07        16.41 o                         
  -3   6  14        292.00        240.78        16.93 o                         
  -2   6  14         48.31         47.73        11.48 o                         
  -1   6  14         61.89         45.37        13.50 o                         
   0   6  14        213.14        167.74        41.46 o                         
  -4   7  14         65.28         42.91        18.47 o                         
  -3   7  14        306.35        230.51        18.59 o                         
   0   0  15       1704.38       1739.47        30.69 o                         
  -1   1  15        483.72        459.31        13.04 o                         
   0   1  15       1636.54       1645.26        30.14 o                         
   1   1  15       2449.84       2272.42       174.60 o                         
  -3   2  15       1143.24        999.18        26.50 o                         
  -2   2  15        215.20        197.61        15.13 o                         
  -1   2  15         23.29         13.32        10.83 o                         
   0   2  15        184.55        179.66        11.54 o                         
   1   2  15        319.10        276.64        15.06 o                         
   2   2  15        290.91        270.47        14.27 o                         
  -5   3  15        353.21        354.32        16.36 o                         
  -4   3  15        103.69         85.97        11.45 o                         
  -3   3  15        605.06        597.35        22.82 o                         
  -2   3  15        258.63        227.49        12.28 o                         
  -1   3  15        419.85        414.75        12.84 o                         
   0   3  15       1139.10       1054.16        68.92 o                         
   1   3  15         18.37          7.64        13.42 o                         
   2   3  15        981.55        905.43        46.96 o                         
   3   3  15        252.77        179.34        25.45 o                         
  -6   4  15        190.62        139.19        19.32 o                         
  -5   4  15        271.77        247.80        14.53 o                         
  -4   4  15        480.50        450.37        17.87 o                         
  -3   4  15        469.67        489.84        24.27 o                         
  -2   4  15         57.72         88.19        28.63 o                         
  -1   4  15        752.00        774.80        31.22 o                         
   0   4  15        644.02        559.94        20.33 o                         
   1   4  15         42.55         37.20        13.00 o                         
   2   4  15         18.25          2.42        12.72 o                         
  -6   5  15        372.89        356.46        49.02 o                         
  -5   5  15         97.87        100.25        19.87 o                         
  -4   5  15         26.21         37.97        12.46 o                         
  -3   5  15        661.90        601.08        18.08 o                         
  -2   5  15         96.46         88.93        13.74 o                         
  -1   5  15         65.53         75.99        14.15 o                         
   0   5  15        179.16        131.14        16.61 o                         
   1   5  15        133.98         92.75        26.15 o                         
  -5   6  15        625.02        498.05        17.66 o                         
  -4   6  15         31.72         33.95        19.03 o                         
  -3   6  15         72.81         36.73        18.43 o                         
  -2   6  15        268.98        245.37        17.46 o                         
  -1   6  15        225.14        203.30        31.48 o                         
  -1   1  16        406.28        403.64        13.52 o                         
   0   1  16        119.06        112.87        11.30 o                         
   1   1  16        335.90        292.36        13.54 o                         
  -3   2  16        911.39        903.33        19.12 o                         
  -2   2  16       1555.40       1500.77        84.77 o                         
  -1   2  16        132.58        123.65        11.44 o                         
   0   2  16         51.60         44.43        13.41 o                         
   1   2  16        767.61        723.85        89.73 o                         
   2   2  16        285.52        265.24        16.06 o                         
  -5   3  16        286.09        241.90        12.54 o                         
  -4   3  16          9.32         15.81        11.77 o                         
  -3   3  16        210.82        193.47        15.99 o                         
  -2   3  16        284.30        258.64        16.84 o                         
  -1   3  16        192.41        195.41        13.96 o                         
   0   3  16       1148.58       1072.95        76.74 o                         
   1   3  16        833.92        704.18        35.30 o                         
   2   3  16        656.66        578.58        63.06 o                         
   3   3  16        200.53        146.78        11.21 o                         
  -5   4  16        213.26        171.93        19.24 o                         
  -4   4  16        148.05        114.70        12.13 o                         
  -3   4  16         44.87         37.85        12.58 o                         
  -2   4  16        477.22        430.40        18.27 o                         
  -1   4  16        914.33        948.02        44.35 o                         
   0   4  16        201.08        175.05        20.75 o                         
   1   4  16        311.08        270.83        13.87 o                         
  -5   5  16         74.90         43.91        13.56 o                         
  -4   5  16        765.39        677.92        20.58 o                         
  -3   5  16        172.01        138.09        16.57 o                         
  -2   5  16         87.66         73.53        13.83 o                         
  -1   5  16        202.55        180.92        12.64 o                         
   0   5  16         14.93          2.48        14.86 o                         
  -3   6  16        116.39         94.00        26.01 o                         
  -1   1  17        441.35        451.50        15.37 o                         
   0   1  17        233.61        244.07        14.38 o                         
   1   1  17        312.68        291.63        17.78 o                         
  -3   2  17        128.83        130.04        13.57 o                         
  -2   2  17        225.43        199.51        17.63 o                         
  -1   2  17        255.64        266.67        14.84 o                         
   0   2  17        371.54        350.76        56.08 o                         
   1   2  17        359.18        335.55        22.92 o                         
   2   2  17          8.93          9.28        12.89 o                         
  -5   3  17        128.46        113.44        15.64 o                         
  -4   3  17        152.95        116.75        11.63 o                         
  -3   3  17        785.36        689.93        42.34 o                         
  -2   3  17        698.85        667.23        20.00 o                         
  -1   3  17        566.29        546.52        34.05 o                         
   0   3  17        121.23        103.28        14.14 o                         
   1   3  17         61.53         59.16        12.81 o                         
   2   3  17          6.51          6.01        34.63 o                         
  -5   4  17          9.05         -0.88        13.07 o                         
  -4   4  17        719.11        743.61        48.75 o                         
  -3   4  17        737.92        615.44        19.65 o                         
  -2   4  17        571.94        517.97        68.83 o                         
  -1   4  17         13.31         20.23        13.29 o                         
   0   4  17         82.89         72.24        14.94 o                         
   1   4  17        557.70        438.00        58.55 o                         
  -4   5  17        133.35        105.95        15.20 o                         
  -3   5  17        244.02        178.96        16.55 o                         
  -2   5  17        457.48        385.83        21.05 o                         
  -1   5  17        296.92        256.86        18.11 o                         
   0   0  18        493.77        510.28        25.78 o                         
  -1   1  18        616.42        597.38        28.56 o                         
   0   1  18       1040.76       1026.61        31.11 o                         
   1   1  18        306.06        317.23        16.27 o                         
  -3   2  18        191.01        171.17        13.77 o                         
  -2   2  18          6.37         11.58        15.81 o                         
  -1   2  18        618.44        607.98        35.86 o                         
   0   2  18         64.15         63.30        15.64 o                         
   1   2  18        215.10        173.64        15.47 o                         
   2   2  18         15.00          9.16        13.13 o                         
  -4   3  18        282.82        224.89        16.35 o                         
  -3   3  18        493.85        358.13        38.30 o                         
  -2   3  18         88.32         64.48        17.53 o                         
  -1   3  18        159.07        157.93        16.32 o                         
   0   3  18        317.94        290.18        23.47 o                         
   1   3  18         24.81         -0.54        15.08 o                         
  -3   4  18         46.39         62.28        18.25 o                         
  -2   4  18        105.30         88.48        17.11 o                         
  -1   4  18        196.74        184.88        17.98 o                         
  -1   1  19         43.47         44.06        17.27 o                         
   0   1  19        371.86        335.21        13.29 o                         
   1   1  19         77.26         66.50        14.23 o                         
  -3   2  19        247.82        211.11        16.37 o                         
  -2   2  19        393.06        411.97        23.25 o                         
  -1   2  19        265.28        248.64        21.92 o                         
   0   2  19        215.81        221.12        26.88 o                         
   1   2  19        271.09        216.38        17.51 o                         
  -2   3  19         85.54         47.17        19.10 o                         
  -1   3  19         21.89         20.59        17.04 o                         
   0   3  19        396.94        320.94        27.85 o                         
  -1   1  20        209.69        173.45        18.00 o                         
   0   1  20        138.66        111.82        15.74 o                         
                                                                                
